# Supplementary material for: Genomic comparison of two independent seagrass lineages reveals habitat-driven convergent evolution
Source: J Exp Bot. 2018 Apr 18;69(15):3689–702. doi: 10.1093/jxb/ery147 (PMC6022596; doi:10.1093/jxb/ery147)
Supplement: Supplementary Tables [file ery147_suppl_supplementary_tables_s1_s7.xlsx]

## Sheet: TableS1
Table S1. Species selected for multiple sequence alignment of orthologous proteins.
ID	Species	Order/Suborder	Habitat	UniProt/Protein ID
ATH|DL	Arabidopsis thaliana	Dicot	Land	P56793
SLY|ML	Solanum lycopersicum	Dicot	Land	Q2MI63
OSA|ML	Oryza sativa	Monocot	Land	P0C443
PDA|ML	Phoenix dactylifera	Monocot	Land	D5FHC4
MAC|ML	Musa acuminata	Monocot	Land	S6DQH6
DSE|MLA	Dieffenbachia seguine	Monocot, Alismatales, Araceae	Land	A0A0G3FDD1
TTH|MLA	Tofieldia thibetica	Monocot, Alismatales, Tofieldiaceae	Land	A0A142CRI4
PPE|MWA	Potamogeton perfoliatus	Monocot, Alismatales, Core alismatid	Freshwater, submerged	A0A142CRR9
AMA|MLA	Alocasia macrorhizzos	Monocot, Alismatales, Araceae	Land	A0A0U2CJM7
ECA|MWA	Elodia canadensis	Monocot, Alismatales, Core alismatid	Freshwater, submerged	J7F447
SPU|MWA	Spirodela punctata	Monocot, Alismatales, Araceae	Freshwater, floating	P06510
SPO|MWA	Spirodela polyrhiza	Monocot, Alismatales, Araceae	Freshwater, floating	G1FB78
WAU|MWA	Wolfia australiana	Monocot, Alismatales, Araceae	Freshwater, floating	G1FBL9
NFL|MWA	Najas flexilis	Monocot, Alismatales, Core alismatid	Freshwater, submerged	S4TB75
SLI|MWA	Sagittaria lichuanensis	Monocot, Alismatales, Core alismatid	Freshwater, emerged	A0A142CS04
EAU|MLA	Epiprenum aureum	Monocot, Alismatales, Araceae	Land	A0A0M4B5N3
CRE|CHL	Chlamydomonas reinhardtii	Chlorophyta	-	P05726
MVI|CHA	Mesostigma viride	Charophyta	-	Q9MUU3
HAL|MMA	Halophila ovalis	Monocot, Alismatales, Core alismatid	Marine, submerged	-
ZMU|MMA	Zostera muelleri	Monocot, Alismatales, Core alismatid	Marine, submerged	snap_masked-124_71937_1_31140--0.14-mRNA-1
ZMA|MMA	Zostera marina	Monocot, Alismatales. Core alismatid	Marine, submerged	Zosma101g00550.1

## Sheet: TableS2
Table S2. Number of H. ovalis reads sequenced and remained after filtering process.
	Number of sequenced reads	Number of remaining reads after filtering
Read 1	510485779	425827039
Read 2	510485779	425827039
Single	0	57115161
Total reads	1020971558	908769239
Total nucleotides (bp)	153145733700	136315385850

## Sheet: TableS3
Table S3. List of TAIR genes which were conserved in OGCsM and at least one species among H. ovalis, Z. muelleri and Z. marina. Categories are: gene present (+), gene absent (-) and information not available (NA).
TAIR gene ID	OGCsM	H. ovalis	Z. muelleri	Z. marina
AT1G01040.2	+	+	+	+
AT1G01050.1	+	+	+	+
AT1G01090.1	+	+	+	+
AT1G01120.1	+	+	+	+
AT1G01230.1	+	+	+	+
AT1G01540.2	+	+	+	+
AT1G01560.2	+	+	+	+
AT1G01600.1	+	+	+	+
AT1G01610.1	+	+	+	+
AT1G01720.1	+	+	+	+
AT1G01740.1	+	+	+	+
AT1G01750.1	+	+	+	+
AT1G01790.1	+	+	+	+
AT1G01910.1	+	+	+	+
AT1G01940.1	+	+	+	+
AT1G01950.3	+	+	+	+
AT1G01960.1	+	+	+	+
AT1G02000.1	+	+	+	+
AT1G02010.1	+	+	+	+
AT1G02130.1	+	+	+	+
AT1G02140.1	+	+	+	+
AT1G02170.1	+	+	+	+
AT1G02410.1	+	+	+	+
AT1G02500.1	+	+	+	+
AT1G02520.1	+	+	+	+
AT1G02530.1	+	+	+	+
AT1G02690.2	+	+	+	+
AT1G02730.1	+	+	+	+
AT1G02800.1	+	+	+	+
AT1G02910.1	+	+	+	+
AT1G02980.1	+	+	+	+
AT1G03060.1	+	+	+	+
AT1G03140.1	+	+	+	+
AT1G03150.1	+	+	+	+
AT1G03190.1	+	+	+	+
AT1G03330.1	+	+	+	+
AT1G03475.1	+	+	+	+
AT1G03630.1	+	+	+	+
AT1G03740.1	+	+	+	+
AT1G03750.1	+	+	+	+
AT1G03900.1	+	+	+	+
AT1G03905.1	+	+	+	+
AT1G03920.1	+	+	+	+
AT1G03960.1	+	+	+	+
AT1G04010.1	+	+	+	+
AT1G04120.1	+	+	+	+
AT1G04130.1	+	+	+	+
AT1G04160.1	+	+	+	+
AT1G04170.1	+	+	+	+
AT1G04180.1	+	+	+	+
AT1G04220.1	+	+	+	+
AT1G04410.1	+	+	+	+
AT1G04430.1	+	+	+	+
AT1G04480.1	+	+	+	+
AT1G04600.1	+	+	+	+
AT1G04610.1	+	+	+	+
AT1G04680.1	+	+	+	+
AT1G04690.1	+	+	+	+
AT1G04750.1	+	+	+	+
AT1G04760.1	+	+	+	+
AT1G04810.1	+	+	+	+
AT1G04820.1	+	+	+	+
AT1G04910.1	+	+	+	+
AT1G04920.1	+	+	+	+
AT1G04980.1	+	+	+	+
AT1G05055.1	+	+	+	+
AT1G05170.2	+	+	+	+
AT1G05180.1	+	+	+	+
AT1G05190.1	+	+	+	+
AT1G05230.1	+	+	+	+
AT1G05470.1	+	+	+	+
AT1G05520.1	+	+	+	+
AT1G05570.1	+	+	+	+
AT1G05910.1	+	+	+	+
AT1G05940.1	+	+	+	+
AT1G05990.1	+	+	+	+
AT1G06020.1	+	+	+	+
AT1G06030.1	+	+	+	+
AT1G06220.2	+	+	+	+
AT1G06410.1	+	+	+	+
AT1G06430.1	+	+	+	+
AT1G06490.1	+	+	+	+
AT1G06700.1	+	+	+	+
AT1G06820.1	+	+	+	+
AT1G06890.1	+	+	+	+
AT1G07030.1	+	+	+	+
AT1G07090.1	+	+	+	+
AT1G07170.1	+	+	+	+
AT1G07230.1	+	+	+	+
AT1G07340.1	+	+	+	+
AT1G07360.1	+	+	+	+
AT1G07410.1	+	+	+	+
AT1G07510.1	+	+	+	+
AT1G07570.3	+	+	+	+
AT1G07660.1	+	+	+	+
AT1G07670.1	+	+	+	+
AT1G07770.1	+	+	+	+
AT1G07790.1	+	+	+	+
AT1G07810.1	+	+	+	+
AT1G07820.1	+	+	+	+
AT1G07880.2	+	+	+	+
AT1G07920.1	+	+	+	+
AT1G07930.1	+	+	+	+
AT1G07940.1	+	+	+	+
AT1G08040.1	+	+	+	+
AT1G08130.1	+	+	+	+
AT1G08190.1	+	+	+	+
AT1G08200.1	+	+	+	+
AT1G08250.1	+	+	+	+
AT1G08260.1	+	+	+	+
AT1G08350.2	+	+	+	+
AT1G08360.1	+	+	+	+
AT1G08420.1	+	+	+	+
AT1G08450.1	+	+	+	+
AT1G08470.1	+	+	+	+
AT1G08490.1	+	+	+	+
AT1G08520.1	+	+	+	+
AT1G08550.1	+	+	+	+
AT1G08660.1	+	+	+	+
AT1G08730.1	+	+	+	+
AT1G08750.1	+	+	+	+
AT1G08845.2	+	+	+	+
AT1G09010.1	+	+	+	+
AT1G09080.1	+	+	+	+
AT1G09100.1	+	+	+	+
AT1G09150.1	+	+	+	+
AT1G09157.1	+	+	+	+
AT1G09160.2	+	+	+	+
AT1G09200.1	+	+	+	+
AT1G09210.1	+	+	+	+
AT1G09270.1	+	+	+	+
AT1G09330.1	+	+	+	+
AT1G09340.1	+	+	+	+
AT1G09420.2	+	+	+	+
AT1G09430.1	+	+	+	+
AT1G09440.1	+	+	+	+
AT1G09570.1	+	+	+	+
AT1G09590.1	+	+	+	+
AT1G09620.1	+	+	+	+
AT1G09630.1	+	+	+	+
AT1G09640.1	+	+	+	+
AT1G09690.1	+	+	+	+
AT1G09760.1	+	+	+	+
AT1G09770.1	+	+	+	+
AT1G09780.1	+	+	+	+
AT1G09830.1	+	+	+	+
AT1G09840.1	+	+	+	+
AT1G09930.1	+	+	+	+
AT1G09940.1	+	+	+	+
AT1G09960.1	+	+	+	+
AT1G10010.1	+	+	+	+
AT1G10030.1	+	+	+	+
AT1G10130.1	+	+	+	+
AT1G10200.1	+	+	+	+
AT1G10210.1	+	+	+	+
AT1G10300.1	+	+	+	+
AT1G10430.1	+	+	+	+
AT1G10540.1	+	+	+	+
AT1G10580.1	+	+	+	+
AT1G10630.1	+	+	+	+
AT1G10680.1	+	+	+	+
AT1G10700.1	+	+	+	+
AT1G10730.1	+	+	+	+
AT1G10830.1	+	+	+	+
AT1G10840.1	+	+	+	+
AT1G10865.1	+	+	+	+
AT1G10940.2	+	+	+	+
AT1G10950.1	+	+	+	+
AT1G11020.1	+	+	+	+
AT1G11260.1	+	+	+	+
AT1G11360.1	+	+	+	+
AT1G11390.1	+	+	+	+
AT1G11430.1	+	+	+	+
AT1G11545.1	+	+	+	+
AT1G11600.1	+	+	+	+
AT1G11680.1	+	+	+	+
AT1G11730.1	+	+	+	+
AT1G11840.6	+	+	+	+
AT1G11860.1	+	+	+	+
AT1G11870.2	+	+	+	+
AT1G11890.1	+	+	+	+
AT1G11910.1	+	+	+	+
AT1G11930.1	+	+	+	+
AT1G11960.1	+	+	+	+
AT1G12000.1	+	+	+	+
AT1G12250.1	+	+	+	+
AT1G12270.1	+	+	+	+
AT1G12310.1	+	+	+	+
AT1G12360.1	+	+	+	+
AT1G12430.2	+	+	+	+
AT1G12470.1	+	+	+	+
AT1G12500.1	+	+	+	+
AT1G12600.1	+	+	+	+
AT1G12640.1	+	+	+	+
AT1G12780.1	+	+	+	+
AT1G12840.1	+	+	+	+
AT1G12900.1	+	+	+	+
AT1G12910.1	+	+	+	+
AT1G12920.1	+	+	+	+
AT1G12990.1	+	+	+	+
AT1G13000.1	+	+	+	+
AT1G13170.2	+	+	+	+
AT1G13180.1	+	+	+	+
AT1G13210.1	+	+	+	+
AT1G13320.1	+	+	+	+
AT1G13380.1	+	+	+	+
AT1G13440.1	+	+	+	+
AT1G13460.1	+	+	+	+
AT1G13690.1	+	+	+	+
AT1G13750.1	+	+	+	+
AT1G13950.1	+	+	+	+
AT1G13980.1	+	+	+	+
AT1G14000.1	+	+	+	+
AT1G14020.1	+	+	+	+
AT1G14360.1	+	+	+	+
AT1G14610.1	+	+	+	+
AT1G14640.1	+	+	+	+
AT1G14650.1	+	+	+	+
AT1G14670.1	+	+	+	+
AT1G14810.1	+	+	+	+
AT1G14830.1	+	+	+	+
AT1G14980.1	+	+	+	+
AT1G15110.2	+	+	+	+
AT1G15210.1	+	+	+	+
AT1G15220.1	+	+	+	+
AT1G15250.1	+	+	+	+
AT1G15310.1	+	+	+	+
AT1G15370.1	+	+	+	+
AT1G15440.1	+	+	+	+
AT1G15470.1	+	+	+	+
AT1G15500.1	+	+	+	+
AT1G15690.1	+	+	+	+
AT1G15730.1	+	+	+	+
AT1G15750.1	+	+	+	+
AT1G15820.1	+	+	+	+
AT1G15950.1	+	+	+	+
AT1G15960.1	+	+	+	+
AT1G16030.1	+	+	+	+
AT1G16080.1	+	+	+	+
AT1G16180.1	+	+	+	+
AT1G16220.1	+	+	+	+
AT1G16300.1	+	+	+	+
AT1G16340.4	+	+	+	+
AT1G16470.1	+	+	+	+
AT1G16700.1	+	+	+	+
AT1G16720.1	+	+	+	+
AT1G16740.1	+	+	+	+
AT1G16780.1	+	+	+	+
AT1G16810.1	+	+	+	+
AT1G16860.1	+	+	+	+
AT1G16920.1	+	+	+	+
AT1G16980.1	+	+	+	+
AT1G17000.1	+	+	+	+
AT1G17050.1	+	+	+	+
AT1G17290.1	+	+	+	+
AT1G17370.1	+	+	+	+
AT1G17470.1	+	+	+	+
AT1G17500.1	+	+	+	+
AT1G17580.1	+	+	+	+
AT1G17720.1	+	+	+	+
AT1G17730.1	+	+	+	+
AT1G17745.2	+	+	+	+
AT1G17840.1	+	+	+	+
AT1G17890.1	+	+	+	+
AT1G18000.1	+	+	+	+
AT1G18010.1	+	+	+	+
AT1G18040.1	+	+	+	+
AT1G18070.3	+	+	+	+
AT1G18080.1	+	+	+	+
AT1G18150.2	+	+	+	+
AT1G18250.2	+	+	+	+
AT1G18500.1	+	+	+	+
AT1G18530.1	+	+	+	+
AT1G18680.1	+	+	+	+
AT1G18690.1	+	+	+	+
AT1G19170.1	+	+	+	+
AT1G19250.1	+	+	+	+
AT1G19270.1	+	+	+	+
AT1G19300.1	+	+	+	+
AT1G19360.1	+	+	+	+
AT1G19580.1	+	+	+	+
AT1G19800.2	+	+	+	+
AT1G19910.1	+	+	+	+
AT1G19920.1	+	+	+	+
AT1G19940.1	+	+	+	+
AT1G20010.1	+	+	+	+
AT1G20020.1	+	+	+	+
AT1G20090.1	+	+	+	+
AT1G20200.1	+	+	+	+
AT1G20260.1	+	+	+	+
AT1G20270.1	+	+	+	+
AT1G20330.1	+	+	+	+
AT1G20380.1	+	+	+	+
AT1G20575.1	+	+	+	+
AT1G20580.1	+	+	+	+
AT1G20620.1	+	+	+	+
AT1G20630.1	+	+	+	+
AT1G20840.1	+	+	+	+
AT1G20920.1	+	+	+	+
AT1G20930.1	+	+	+	+
AT1G20950.1	+	+	+	+
AT1G20960.1	+	+	+	+
AT1G21070.1	+	+	+	+
AT1G21480.1	+	+	+	+
AT1G21640.2	+	+	+	+
AT1G21690.3	+	+	+	+
AT1G21720.1	+	+	+	+
AT1G21850.1	+	+	+	+
AT1G21860.1	+	+	+	+
AT1G21870.1	+	+	+	+
AT1G21980.1	+	+	+	+
AT1G22015.1	+	+	+	+
AT1G22020.1	+	+	+	+
AT1G22170.1	+	+	+	+
AT1G22200.1	+	+	+	+
AT1G22410.1	+	+	+	+
AT1G22610.1	+	+	+	+
AT1G22650.1	+	+	+	+
AT1G22700.1	+	+	+	+
AT1G22740.1	+	+	+	+
AT1G22770.1	+	+	+	+
AT1G22780.1	+	+	+	+
AT1G22840.1	+	+	+	+
AT1G22880.1	+	+	+	+
AT1G22920.1	+	+	+	+
AT1G23080.1	+	+	+	+
AT1G23100.1	+	+	+	+
AT1G23190.1	+	+	+	+
AT1G23210.1	+	+	+	+
AT1G23310.1	+	+	+	+
AT1G23410.1	+	+	+	+
AT1G23480.1	+	+	+	+
AT1G23750.1	+	+	+	+
AT1G23800.1	+	+	+	+
AT1G23820.1	+	+	+	+
AT1G24070.1	+	+	+	+
AT1G24180.1	+	+	+	+
AT1G24280.1	+	+	+	+
AT1G24400.1	+	+	+	+
AT1G24510.1	+	+	+	+
AT1G24764.1	+	+	+	+
AT1G25280.1	+	+	+	+
AT1G25450.1	+	+	+	+
AT1G25490.1	+	+	+	+
AT1G25530.1	+	+	+	+
AT1G26130.2	+	+	+	+
AT1G26190.1	+	+	+	+
AT1G26370.1	+	+	+	+
AT1G26440.3	+	+	+	+
AT1G26550.1	+	+	+	+
AT1G26570.1	+	+	+	+
AT1G26670.1	+	+	+	+
AT1G26830.1	+	+	+	+
AT1G26850.1	+	+	+	+
AT1G26880.1	+	+	+	+
AT1G26910.1	+	+	+	+
AT1G27120.1	+	+	+	+
AT1G27320.1	+	+	+	+
AT1G27440.1	+	+	+	+
AT1G27450.3	+	+	+	+
AT1G27520.1	+	+	+	+
AT1G27530.1	+	+	+	+
AT1G27680.1	+	+	+	+
AT1G27690.1	+	+	+	+
AT1G27770.1	+	+	+	+
AT1G27900.1	+	+	+	+
AT1G27940.1	+	+	+	+
AT1G27980.1	+	+	+	+
AT1G28010.1	+	+	+	+
AT1G28110.1	+	+	+	+
AT1G28180.1	+	+	+	+
AT1G28350.1	+	+	+	+
AT1G29150.1	+	+	+	+
AT1G29230.1	+	+	+	+
AT1G29310.1	+	+	+	+
AT1G29870.1	+	+	+	+
AT1G29880.1	+	+	+	+
AT1G29900.1	+	+	+	+
AT1G29930.1	+	+	+	+
AT1G30000.1	+	+	+	+
AT1G30010.1	+	+	+	+
AT1G30100.1	+	+	+	+
AT1G30120.1	+	+	+	+
AT1G30380.1	+	+	+	+
AT1G30400.1	+	+	+	+
AT1G30410.1	+	+	+	+
AT1G30450.1	+	+	+	+
AT1G30510.2	+	+	+	+
AT1G30560.1	+	+	+	+
AT1G30580.1	+	+	+	+
AT1G30620.1	+	+	+	+
AT1G30630.1	+	+	+	+
AT1G30640.1	+	+	+	+
AT1G30820.1	+	+	+	+
AT1G30890.1	+	+	+	+
AT1G31120.1	+	+	+	+
AT1G31180.1	+	+	+	+
AT1G31230.1	+	+	+	+
AT1G31340.1	+	+	+	+
AT1G31730.1	+	+	+	+
AT1G31780.1	+	+	+	+
AT1G31970.1	+	+	+	+
AT1G32060.1	+	+	+	+
AT1G32080.1	+	+	+	+
AT1G32180.1	+	+	+	+
AT1G32210.1	+	+	+	+
AT1G32380.1	+	+	+	+
AT1G32440.1	+	+	+	+
AT1G32470.1	+	+	+	+
AT1G32490.1	+	+	+	+
AT1G32540.1	+	+	+	+
AT1G32930.1	+	+	+	+
AT1G32990.1	+	+	+	+
AT1G33120.1	+	+	+	+
AT1G33140.1	+	+	+	+
AT1G33170.1	+	+	+	+
AT1G33290.1	+	+	+	+
AT1G33360.1	+	+	+	+
AT1G33440.1	+	+	+	+
AT1G34020.1	+	+	+	+
AT1G34030.1	+	+	+	+
AT1G34130.1	+	+	+	+
AT1G34210.1	+	+	+	+
AT1G34430.1	+	+	+	+
AT1G34470.1	+	+	+	+
AT1G34750.1	+	+	+	+
AT1G35220.1	+	+	+	+
AT1G35580.1	+	+	+	+
AT1G35670.1	+	+	+	+
AT1G36050.1	+	+	+	+
AT1G36160.1	+	+	+	+
AT1G36180.1	+	+	+	+
AT1G36240.1	+	+	+	+
AT1G36320.1	+	+	+	+
AT1G36370.1	+	+	+	+
AT1G36980.1	+	+	+	+
AT1G41830.1	+	+	+	+
AT1G41880.1	+	+	+	+
AT1G42970.1	+	+	+	+
AT1G43130.1	+	+	+	+
AT1G43140.1	+	+	+	+
AT1G43170.1	+	+	+	+
AT1G43670.1	+	+	+	+
AT1G43710.1	+	+	+	+
AT1G43780.1	+	+	+	+
AT1G43890.1	+	+	+	+
AT1G44100.1	+	+	+	+
AT1G44446.1	+	+	+	+
AT1G44575.1	+	+	+	+
AT1G44900.1	+	+	+	+
AT1G45000.1	+	+	+	+
AT1G45130.1	+	+	+	+
AT1G45332.1	+	+	+	+
AT1G47240.1	+	+	+	+
AT1G47380.1	+	+	+	+
AT1G47640.1	+	+	+	+
AT1G47830.1	+	+	+	+
AT1G48000.1	+	+	+	+
AT1G48030.1	+	+	+	+
AT1G48210.1	+	+	+	+
AT1G48230.1	+	+	+	+
AT1G48270.1	+	+	+	+
AT1G48370.1	+	+	+	+
AT1G48410.2	+	+	+	+
AT1G48430.1	+	+	+	+
AT1G48470.1	+	+	+	+
AT1G48520.1	+	+	+	+
AT1G48600.2	+	+	+	+
AT1G48630.1	+	+	+	+
AT1G48640.1	+	+	+	+
AT1G48650.2	+	+	+	+
AT1G48830.1	+	+	+	+
AT1G48850.1	+	+	+	+
AT1G48860.1	+	+	+	+
AT1G48900.1	+	+	+	+
AT1G49040.1	+	+	+	+
AT1G49140.1	+	+	+	+
AT1G49240.1	+	+	+	+
AT1G49250.1	+	+	+	+
AT1G49340.2	+	+	+	+
AT1G49380.1	+	+	+	+
AT1G49430.1	+	+	+	+
AT1G49580.1	+	+	+	+
AT1G49630.1	+	+	+	+
AT1G49810.1	+	+	+	+
AT1G49840.1	+	+	+	+
AT1G49910.1	+	+	+	+
AT1G49960.1	+	+	+	+
AT1G50010.1	+	+	+	+
AT1G50030.1	+	+	+	+
AT1G50250.1	+	+	+	+
AT1G50310.1	+	+	+	+
AT1G50360.1	+	+	+	+
AT1G50370.1	+	+	+	+
AT1G50380.1	+	+	+	+
AT1G50440.1	+	+	+	+
AT1G50480.1	+	+	+	+
AT1G50500.2	+	+	+	+
AT1G50700.1	+	+	+	+
AT1G50920.1	+	+	+	+
AT1G51040.1	+	+	+	+
AT1G51060.1	+	+	+	+
AT1G51160.1	+	+	+	+
AT1G51200.1	+	+	+	+
AT1G51310.1	+	+	+	+
AT1G51380.1	+	+	+	+
AT1G51540.1	+	+	+	+
AT1G51570.1	+	+	+	+
AT1G51690.3	+	+	+	+
AT1G51980.1	+	+	+	+
AT1G52280.1	+	+	+	+
AT1G52290.1	+	+	+	+
AT1G52360.2	+	+	+	+
AT1G52570.1	+	+	+	+
AT1G52730.2	+	+	+	+
AT1G52855.1	+	+	+	+
AT1G52980.1	+	+	+	+
AT1G53000.1	+	+	+	+
AT1G53050.1	+	+	+	+
AT1G53140.1	+	+	+	+
AT1G53240.1	+	+	+	+
AT1G53310.1	+	+	+	+
AT1G53390.1	+	+	+	+
AT1G53490.1	+	+	+	+
AT1G53500.1	+	+	+	+
AT1G53510.1	+	+	+	+
AT1G53670.1	+	+	+	+
AT1G53750.1	+	+	+	+
AT1G53780.2	+	+	+	+
AT1G53850.1	+	+	+	+
AT1G53880.1	+	+	+	+
AT1G53900.1	+	+	+	+
AT1G54080.2	+	+	+	+
AT1G54100.1	+	+	+	+
AT1G54270.1	+	+	+	+
AT1G54280.1	+	+	+	+
AT1G54290.1	+	+	+	+
AT1G54340.1	+	+	+	+
AT1G54350.1	+	+	+	+
AT1G54450.1	+	+	+	+
AT1G54560.1	+	+	+	+
AT1G54610.2	+	+	+	+
AT1G54690.1	+	+	+	+
AT1G55090.1	+	+	+	+
AT1G55130.1	+	+	+	+
AT1G55150.1	+	+	+	+
AT1G55270.1	+	+	+	+
AT1G55350.5	+	+	+	+
AT1G55360.1	+	+	+	+
AT1G55490.1	+	+	+	+
AT1G55520.1	+	+	+	+
AT1G55560.1	+	+	+	+
AT1G55620.2	+	+	+	+
AT1G55670.1	+	+	+	+
AT1G55680.1	+	+	+	+
AT1G55720.1	+	+	+	+
AT1G55730.1	+	+	+	+
AT1G55880.1	+	+	+	+
AT1G55930.1	+	+	+	+
AT1G56050.1	+	+	+	+
AT1G56070.1	+	+	+	+
AT1G56110.1	+	+	+	+
AT1G56180.1	+	+	+	+
AT1G56190.1	+	+	+	+
AT1G56340.1	+	+	+	+
AT1G56350.1	+	+	+	+
AT1G56360.1	+	+	+	+
AT1G56410.1	+	+	+	+
AT1G56450.1	+	+	+	+
AT1G56560.1	+	+	+	+
AT1G56720.1	+	+	+	+
AT1G57540.1	+	+	+	+
AT1G57660.1	+	+	+	+
AT1G57720.1	+	+	+	+
AT1G57770.1	+	+	+	+
AT1G57860.1	+	+	+	+
AT1G57870.3	+	+	+	+
AT1G58290.1	+	+	+	+
AT1G58340.1	+	+	+	+
AT1G58360.1	+	+	+	+
AT1G58440.1	+	+	+	+
AT1G59500.1	+	+	+	+
AT1G59580.1	+	+	+	+
AT1G59740.1	+	+	+	+
AT1G59760.1	+	+	+	+
AT1G59820.1	+	+	+	+
AT1G59830.1	+	+	+	+
AT1G59870.1	+	+	+	+
AT1G59900.1	+	+	+	+
AT1G60030.1	+	+	+	+
AT1G60170.1	+	+	+	+
AT1G60230.1	+	+	+	+
AT1G60430.1	+	+	+	+
AT1G60490.1	+	+	+	+
AT1G60550.1	+	+	+	+
AT1G60560.1	+	+	+	+
AT1G60780.1	+	+	+	+
AT1G60800.1	+	+	+	+
AT1G60940.1	+	+	+	+
AT1G60970.1	+	+	+	+
AT1G61010.1	+	+	+	+
AT1G61150.1	+	+	+	+
AT1G61250.1	+	+	+	+
AT1G61270.1	+	+	+	+
AT1G61290.1	+	+	+	+
AT1G61520.1	+	+	+	+
AT1G61580.1	+	+	+	+
AT1G61620.1	+	+	+	+
AT1G61670.1	+	+	+	+
AT1G61700.1	+	+	+	+
AT1G61780.1	+	+	+	+
AT1G61800.1	+	+	+	+
AT1G61950.1	+	+	+	+
AT1G62020.1	+	+	+	+
AT1G62040.2	+	+	+	+
AT1G62180.1	+	+	+	+
AT1G62200.1	+	+	+	+
AT1G62290.1	+	+	+	+
AT1G62320.1	+	+	+	+
AT1G62430.1	+	+	+	+
AT1G62740.1	+	+	+	+
AT1G62750.1	+	+	+	+
AT1G62800.2	+	+	+	+
AT1G62990.1	+	+	+	+
AT1G63000.1	+	+	+	+
AT1G63010.5	+	+	+	+
AT1G63050.1	+	+	+	+
AT1G63160.1	+	+	+	+
AT1G63500.1	+	+	+	+
AT1G63610.2	+	+	+	+
AT1G63660.1	+	+	+	+
AT1G63680.1	+	+	+	+
AT1G63770.5	+	+	+	+
AT1G63800.1	+	+	+	+
AT1G63970.1	+	+	+	+
AT1G64040.1	+	+	+	+
AT1G64185.1	+	+	+	+
AT1G64190.1	+	+	+	+
AT1G64390.1	+	+	+	+
AT1G64400.1	+	+	+	+
AT1G64440.1	+	+	+	+
AT1G64520.1	+	+	+	+
AT1G64550.1	+	+	+	+
AT1G64650.1	+	+	+	+
AT1G64680.1	+	+	+	+
AT1G64740.1	+	+	+	+
AT1G64780.1	+	+	+	+
AT1G64970.1	+	+	+	+
AT1G64980.1	+	+	+	+
AT1G64990.1	+	+	+	+
AT1G65040.2	+	+	+	+
AT1G65060.1	+	+	+	+
AT1G65220.1	+	+	+	+
AT1G65290.1	+	+	+	+
AT1G65350.1	+	+	+	+
AT1G65550.1	+	+	+	+
AT1G65650.1	+	+	+	+
AT1G65660.1	+	+	+	+
AT1G65730.1	+	+	+	+
AT1G65930.1	+	+	+	+
AT1G65960.2	+	+	+	+
AT1G65970.1	+	+	+	+
AT1G65980.1	+	+	+	+
AT1G66120.1	+	+	+	+
AT1G66200.3	+	+	+	+
AT1G66250.1	+	+	+	+
AT1G66580.1	+	+	+	+
AT1G66740.1	+	+	+	+
AT1G66750.1	+	+	+	+
AT1G67280.1	+	+	+	+
AT1G67550.1	+	+	+	+
AT1G67640.1	+	+	+	+
AT1G67750.1	+	+	+	+
AT1G67785.1	+	+	+	+
AT1G67850.1	+	+	+	+
AT1G67880.1	+	+	+	+
AT1G68010.2	+	+	+	+
AT1G68020.2	+	+	+	+
AT1G68310.1	+	+	+	+
AT1G68370.1	+	+	+	+
AT1G68410.1	+	+	+	+
AT1G68530.1	+	+	+	+
AT1G68560.1	+	+	+	+
AT1G68660.1	+	+	+	+
AT1G68710.1	+	+	+	+
AT1G68740.1	+	+	+	+
AT1G68750.1	+	+	+	+
AT1G68830.1	+	+	+	+
AT1G69340.1	+	+	+	+
AT1G69370.1	+	+	+	+
AT1G69440.1	+	+	+	+
AT1G69500.1	+	+	+	+
AT1G69530.3	+	+	+	+
AT1G69670.1	+	+	+	+
AT1G69710.1	+	+	+	+
AT1G69740.1	+	+	+	+
AT1G69800.2	+	+	+	+
AT1G69830.1	+	+	+	+
AT1G69960.1	+	+	+	+
AT1G70070.1	+	+	+	+
AT1G70300.1	+	+	+	+
AT1G70310.1	+	+	+	+
AT1G70570.2	+	+	+	+
AT1G70580.1	+	+	+	+
AT1G70600.1	+	+	+	+
AT1G70710.1	+	+	+	+
AT1G70730.3	+	+	+	+
AT1G70940.1	+	+	+	+
AT1G70980.1	+	+	+	+
AT1G71230.1	+	+	+	+
AT1G71270.1	+	+	+	+
AT1G71300.1	+	+	+	+
AT1G71380.1	+	+	+	+
AT1G71500.1	+	+	+	+
AT1G71790.1	+	+	+	+
AT1G71820.2	+	+	+	+
AT1G71830.1	+	+	+	+
AT1G71900.1	+	+	+	+
AT1G71920.2	+	+	+	+
AT1G72000.1	+	+	+	+
AT1G72040.1	+	+	+	+
AT1G72090.1	+	+	+	+
AT1G72280.1	+	+	+	+
AT1G72330.3	+	+	+	+
AT1G72340.1	+	+	+	+
AT1G72370.1	+	+	+	+
AT1G72660.1	+	+	+	+
AT1G72700.1	+	+	+	+
AT1G72710.1	+	+	+	+
AT1G72730.1	+	+	+	+
AT1G72810.1	+	+	+	+
AT1G72960.1	+	+	+	+
AT1G73110.1	+	+	+	+
AT1G73250.1	+	+	+	+
AT1G73370.1	+	+	+	+
AT1G73590.1	+	+	+	+
AT1G73600.2	+	+	+	+
AT1G73690.1	+	+	+	+
AT1G73720.1	+	+	+	+
AT1G73820.1	+	+	+	+
AT1G73980.1	+	+	+	+
AT1G74030.1	+	+	+	+
AT1G74040.1	+	+	+	+
AT1G74260.1	+	+	+	+
AT1G74380.1	+	+	+	+
AT1G74470.1	+	+	+	+
AT1G74800.1	+	+	+	+
AT1G74910.1	+	+	+	+
AT1G74920.1	+	+	+	+
AT1G74960.2	+	+	+	+
AT1G74970.1	+	+	+	+
AT1G75110.1	+	+	+	+
AT1G75210.1	+	+	+	+
AT1G75330.1	+	+	+	+
AT1G75370.2	+	+	+	+
AT1G75388.1	+	+	+	+
AT1G75500.1	+	+	+	+
AT1G75680.1	+	+	+	+
AT1G75760.1	+	+	+	+
AT1G75780.1	+	+	+	+
AT1G75850.1	+	+	+	+
AT1G75990.1	+	+	+	+
AT1G76030.1	+	+	+	+
AT1G76040.2	+	+	+	+
AT1G76130.1	+	+	+	+
AT1G76140.1	+	+	+	+
AT1G76160.1	+	+	+	+
AT1G76170.1	+	+	+	+
AT1G76340.1	+	+	+	+
AT1G76540.1	+	+	+	+
AT1G76550.1	+	+	+	+
AT1G76570.1	+	+	+	+
AT1G76900.1	+	+	+	+
AT1G76950.1	+	+	+	+
AT1G77030.1	+	+	+	+
AT1G77120.1	+	+	+	+
AT1G77140.1	+	+	+	+
AT1G77180.1	+	+	+	+
AT1G77380.1	+	+	+	+
AT1G77470.1	+	+	+	+
AT1G77490.1	+	+	+	+
AT1G77590.1	+	+	+	+
AT1G77610.1	+	+	+	+
AT1G77670.1	+	+	+	+
AT1G77690.1	+	+	+	+
AT1G77710.1	+	+	+	+
AT1G77740.1	+	+	+	+
AT1G77810.1	+	+	+	+
AT1G77930.1	+	+	+	+
AT1G77940.1	+	+	+	+
AT1G78010.1	+	+	+	+
AT1G78390.1	+	+	+	+
AT1G78510.1	+	+	+	+
AT1G78570.1	+	+	+	+
AT1G78580.1	+	+	+	+
AT1G78630.1	+	+	+	+
AT1G78720.1	+	+	+	+
AT1G78800.1	+	+	+	+
AT1G78870.1	+	+	+	+
AT1G78880.1	+	+	+	+
AT1G78900.1	+	+	+	+
AT1G78920.1	+	+	+	+
AT1G79010.1	+	+	+	+
AT1G79050.1	+	+	+	+
AT1G79250.1	+	+	+	+
AT1G79340.1	+	+	+	+
AT1G79390.1	+	+	+	+
AT1G79440.1	+	+	+	+
AT1G79530.1	+	+	+	+
AT1G79550.1	+	+	+	+
AT1G79600.1	+	+	+	+
AT1G79630.1	+	+	+	+
AT1G79750.1	+	+	+	+
AT1G79810.1	+	+	+	+
AT1G79870.1	+	+	+	+
AT1G79920.1	+	+	+	+
AT1G79940.1	+	+	+	+
AT1G79990.1	+	+	+	+
AT1G80030.1	+	+	+	+
AT1G80070.1	+	+	+	+
AT1G80300.1	+	+	+	+
AT1G80360.1	+	+	+	+
AT1G80460.1	+	+	+	+
AT1G80480.1	+	+	+	+
AT1G80490.2	+	+	+	+
AT1G80500.1	+	+	+	+
AT1G80560.1	+	+	+	+
AT1G80660.1	+	+	+	+
AT1G80670.1	+	+	+	+
AT1G80830.1	+	+	+	+
AT1G80860.2	+	+	+	+
AT1G80930.1	+	+	+	+
AT2G01070.1	+	+	+	+
AT2G01110.1	+	+	+	+
AT2G01130.1	+	+	+	+
AT2G01170.1	+	+	+	+
AT2G01250.1	+	+	+	+
AT2G01320.3	+	+	+	+
AT2G01350.1	+	+	+	+
AT2G01420.2	+	+	+	+
AT2G01450.1	+	+	+	+
AT2G01630.1	+	+	+	+
AT2G01750.2	+	+	+	+
AT2G01970.1	+	+	+	+
AT2G02000.1	+	+	+	+
AT2G02010.1	+	+	+	+
AT2G02020.1	+	+	+	+
AT2G02040.1	+	+	+	+
AT2G02050.1	+	+	+	+
AT2G02560.1	+	+	+	+
AT2G02760.1	+	+	+	+
AT2G02810.1	+	+	+	+
AT2G03090.1	+	+	+	+
AT2G03270.1	+	+	+	+
AT2G03510.1	+	+	+	+
AT2G03520.1	+	+	+	+
AT2G03530.1	+	+	+	+
AT2G03590.1	+	+	+	+
AT2G03670.1	+	+	+	+
AT2G03690.1	+	+	+	+
AT2G03870.2	+	+	+	+
AT2G04030.1	+	+	+	+
AT2G04032.1	+	+	+	+
AT2G04520.1	+	+	+	+
AT2G04540.1	+	+	+	+
AT2G04650.1	+	+	+	+
AT2G04750.1	+	+	+	+
AT2G04842.1	+	+	+	+
AT2G05100.1	+	+	+	+
AT2G05170.1	+	+	+	+
AT2G05710.1	+	+	+	+
AT2G05760.1	+	+	+	+
AT2G05840.1	+	+	+	+
AT2G06530.1	+	+	+	+
AT2G06990.1	+	+	+	+
AT2G07050.1	+	+	+	+
AT2G07360.2	+	+	+	+
AT2G07560.1	+	+	+	+
AT2G07671.1	+	+	+	+
AT2G07675.1	+	+	+	+
AT2G07687.1	+	+	+	+
AT2G07690.1	+	+	+	+
AT2G07698.1	+	+	+	+
AT2G07707.1	+	+	+	+
AT2G07727.1	+	+	+	+
AT2G07751.1	+	+	+	+
AT2G07771.2	+	+	+	+
AT2G07785.1	+	+	+	+
AT2G12480.2	+	+	+	+
AT2G13100.1	+	+	+	+
AT2G13360.1	+	+	+	+
AT2G13370.1	+	+	+	+
AT2G13440.1	+	+	+	+
AT2G13560.1	+	+	+	+
AT2G13650.1	+	+	+	+
AT2G13680.1	+	+	+	+
AT2G13790.1	+	+	+	+
AT2G13800.1	+	+	+	+
AT2G13810.1	+	+	+	+
AT2G14050.1	+	+	+	+
AT2G14120.3	+	+	+	+
AT2G14260.1	+	+	+	+
AT2G14720.1	+	+	+	+
AT2G14740.1	+	+	+	+
AT2G14960.1	+	+	+	+
AT2G15290.1	+	+	+	+
AT2G15430.1	+	+	+	+
AT2G15790.1	+	+	+	+
AT2G16370.1	+	+	+	+
AT2G16430.2	+	+	+	+
AT2G16440.1	+	+	+	+
AT2G16510.1	+	+	+	+
AT2G16600.1	+	+	+	+
AT2G16660.1	+	+	+	+
AT2G16710.3	+	+	+	+
AT2G17130.1	+	+	+	+
AT2G17290.1	+	+	+	+
AT2G17320.1	+	+	+	+
AT2G17340.1	+	+	+	+
AT2G17350.1	+	+	+	+
AT2G17360.1	+	+	+	+
AT2G17380.1	+	+	+	+
AT2G17420.1	+	+	+	+
AT2G17510.2	+	+	+	+
AT2G17530.1	+	+	+	+
AT2G17630.1	+	+	+	+
AT2G17790.1	+	+	+	+
AT2G17890.1	+	+	+	+
AT2G17930.1	+	+	+	+
AT2G17980.1	+	+	+	+
AT2G18130.1	+	+	+	+
AT2G18170.1	+	+	+	+
AT2G18330.1	+	+	+	+
AT2G18390.1	+	+	+	+
AT2G18400.1	+	+	+	+
AT2G18450.1	+	+	+	+
AT2G18510.1	+	+	+	+
AT2G18710.1	+	+	+	+
AT2G18720.1	+	+	+	+
AT2G18790.1	+	+	+	+
AT2G18840.1	+	+	+	+
AT2G18960.1	+	+	+	+
AT2G18990.1	+	+	+	+
AT2G19170.1	+	+	+	+
AT2G19400.1	+	+	+	+
AT2G19490.1	+	+	+	+
AT2G19520.1	+	+	+	+
AT2G19540.1	+	+	+	+
AT2G19600.1	+	+	+	+
AT2G19670.1	+	+	+	+
AT2G19740.1	+	+	+	+
AT2G19750.1	+	+	+	+
AT2G19760.1	+	+	+	+
AT2G19770.1	+	+	+	+
AT2G19790.1	+	+	+	+
AT2G19880.2	+	+	+	+
AT2G19900.1	+	+	+	+
AT2G20120.1	+	+	+	+
AT2G20140.1	+	+	+	+
AT2G20280.1	+	+	+	+
AT2G20290.1	+	+	+	+
AT2G20330.1	+	+	+	+
AT2G20360.1	+	+	+	+
AT2G20420.1	+	+	+	+
AT2G20450.1	+	+	+	+
AT2G20470.1	+	+	+	+
AT2G20530.1	+	+	+	+
AT2G20560.1	+	+	+	+
AT2G20580.1	+	+	+	+
AT2G20800.1	+	+	+	+
AT2G20860.1	+	+	+	+
AT2G20890.1	+	+	+	+
AT2G20930.1	+	+	+	+
AT2G21050.1	+	+	+	+
AT2G21130.1	+	+	+	+
AT2G21150.1	+	+	+	+
AT2G21170.1	+	+	+	+
AT2G21330.1	+	+	+	+
AT2G21390.1	+	+	+	+
AT2G21410.1	+	+	+	+
AT2G21430.1	+	+	+	+
AT2G21470.2	+	+	+	+
AT2G21520.2	+	+	+	+
AT2G21600.1	+	+	+	+
AT2G21660.1	+	+	+	+
AT2G21770.1	+	+	+	+
AT2G21790.1	+	+	+	+
AT2G22120.2	+	+	+	+
AT2G22125.1	+	+	+	+
AT2G22240.1	+	+	+	+
AT2G22250.2	+	+	+	+
AT2G22310.2	+	+	+	+
AT2G22360.1	+	+	+	+
AT2G22450.1	+	+	+	+
AT2G22500.1	+	+	+	+
AT2G22640.1	+	+	+	+
AT2G22780.1	+	+	+	+
AT2G22830.1	+	+	+	+
AT2G22950.1	+	+	+	+
AT2G23030.1	+	+	+	+
AT2G23070.1	+	+	+	+
AT2G23080.1	+	+	+	+
AT2G23150.1	+	+	+	+
AT2G23170.1	+	+	+	+
AT2G23420.1	+	+	+	+
AT2G23890.1	+	+	+	+
AT2G23980.1	+	+	+	+
AT2G24170.1	+	+	+	+
AT2G24200.1	+	+	+	+
AT2G24270.4	+	+	+	+
AT2G24360.1	+	+	+	+
AT2G24520.1	+	+	+	+
AT2G24630.1	+	+	+	+
AT2G24765.1	+	+	+	+
AT2G24820.1	+	+	+	+
AT2G25070.1	+	+	+	+
AT2G25100.1	+	+	+	+
AT2G25260.1	+	+	+	+
AT2G25280.1	+	+	+	+
AT2G25520.1	+	+	+	+
AT2G25540.1	+	+	+	+
AT2G25610.1	+	+	+	+
AT2G25760.2	+	+	+	+
AT2G25800.1	+	+	+	+
AT2G25840.2	+	+	+	+
AT2G25880.1	+	+	+	+
AT2G26080.1	+	+	+	+
AT2G26140.1	+	+	+	+
AT2G26250.1	+	+	+	+
AT2G26300.1	+	+	+	+
AT2G26430.1	+	+	+	+
AT2G26460.1	+	+	+	+
AT2G26640.1	+	+	+	+
AT2G26800.2	+	+	+	+
AT2G26890.1	+	+	+	+
AT2G26900.1	+	+	+	+
AT2G26910.1	+	+	+	+
AT2G26980.4	+	+	+	+
AT2G26990.1	+	+	+	+
AT2G27020.1	+	+	+	+
AT2G27120.1	+	+	+	+
AT2G27170.1	+	+	+	+
AT2G27190.1	+	+	+	+
AT2G27210.1	+	+	+	+
AT2G27450.2	+	+	+	+
AT2G27600.1	+	+	+	+
AT2G27680.1	+	+	+	+
AT2G27820.1	+	+	+	+
AT2G27860.1	+	+	+	+
AT2G27960.1	+	+	+	+
AT2G27970.1	+	+	+	+
AT2G28000.1	+	+	+	+
AT2G28060.1	+	+	+	+
AT2G28070.1	+	+	+	+
AT2G28305.1	+	+	+	+
AT2G28310.1	+	+	+	+
AT2G28390.1	+	+	+	+
AT2G28520.1	+	+	+	+
AT2G28740.1	+	+	+	+
AT2G28930.1	+	+	+	+
AT2G29080.1	+	+	+	+
AT2G29400.1	+	+	+	+
AT2G29550.1	+	+	+	+
AT2G29560.1	+	+	+	+
AT2G29570.1	+	+	+	+
AT2G29580.1	+	+	+	+
AT2G29630.2	+	+	+	+
AT2G29960.1	+	+	+	+
AT2G30000.1	+	+	+	+
AT2G30050.1	+	+	+	+
AT2G30110.1	+	+	+	+
AT2G30200.1	+	+	+	+
AT2G30260.1	+	+	+	+
AT2G30290.2	+	+	+	+
AT2G30390.2	+	+	+	+
AT2G30410.1	+	+	+	+
AT2G30460.1	+	+	+	+
AT2G30490.1	+	+	+	+
AT2G30710.1	+	+	+	+
AT2G30740.1	+	+	+	+
AT2G30950.1	+	+	+	+
AT2G30970.1	+	+	+	+
AT2G30980.1	+	+	+	+
AT2G31020.1	+	+	+	+
AT2G31030.1	+	+	+	+
AT2G31060.3	+	+	+	+
AT2G31160.1	+	+	+	+
AT2G31170.1	+	+	+	+
AT2G31190.1	+	+	+	+
AT2G31250.1	+	+	+	+
AT2G31390.1	+	+	+	+
AT2G31500.1	+	+	+	+
AT2G31530.1	+	+	+	+
AT2G31610.1	+	+	+	+
AT2G31660.1	+	+	+	+
AT2G31680.1	+	+	+	+
AT2G31955.1	+	+	+	+
AT2G31960.1	+	+	+	+
AT2G32000.1	+	+	+	+
AT2G32010.1	+	+	+	+
AT2G32040.1	+	+	+	+
AT2G32060.1	+	+	+	+
AT2G32070.1	+	+	+	+
AT2G32080.1	+	+	+	+
AT2G32260.1	+	+	+	+
AT2G32370.1	+	+	+	+
AT2G32430.1	+	+	+	+
AT2G32520.1	+	+	+	+
AT2G32720.1	+	+	+	+
AT2G32730.1	+	+	+	+
AT2G32830.1	+	+	+	+
AT2G32920.1	+	+	+	+
AT2G32950.1	+	+	+	+
AT2G32980.1	+	+	+	+
AT2G33040.1	+	+	+	+
AT2G33100.1	+	+	+	+
AT2G33150.1	+	+	+	+
AT2G33210.1	+	+	+	+
AT2G33220.1	+	+	+	+
AT2G33230.1	+	+	+	+
AT2G33240.1	+	+	+	+
AT2G33370.1	+	+	+	+
AT2G33430.1	+	+	+	+
AT2G33450.1	+	+	+	+
AT2G33470.1	+	+	+	+
AT2G33530.1	+	+	+	+
AT2G33570.1	+	+	+	+
AT2G33730.1	+	+	+	+
AT2G33840.1	+	+	+	+
AT2G33845.1	+	+	+	+
AT2G34160.1	+	+	+	+
AT2G34180.1	+	+	+	+
AT2G34250.1	+	+	+	+
AT2G34420.1	+	+	+	+
AT2G34430.1	+	+	+	+
AT2G34470.2	+	+	+	+
AT2G34480.1	+	+	+	+
AT2G34560.2	+	+	+	+
AT2G34590.1	+	+	+	+
AT2G34630.2	+	+	+	+
AT2G34660.1	+	+	+	+
AT2G35040.1	+	+	+	+
AT2G35060.2	+	+	+	+
AT2G35155.1	+	+	+	+
AT2G35260.1	+	+	+	+
AT2G35340.1	+	+	+	+
AT2G35390.2	+	+	+	+
AT2G35630.1	+	+	+	+
AT2G35650.1	+	+	+	+
AT2G35690.1	+	+	+	+
AT2G35710.1	+	+	+	+
AT2G35795.1	+	+	+	+
AT2G35800.1	+	+	+	+
AT2G35860.1	+	+	+	+
AT2G35890.1	+	+	+	+
AT2G35920.1	+	+	+	+
AT2G36130.1	+	+	+	+
AT2G36170.1	+	+	+	+
AT2G36250.1	+	+	+	+
AT2G36390.1	+	+	+	+
AT2G36460.1	+	+	+	+
AT2G36530.1	+	+	+	+
AT2G36580.1	+	+	+	+
AT2G36590.1	+	+	+	+
AT2G36830.1	+	+	+	+
AT2G36850.1	+	+	+	+
AT2G36880.1	+	+	+	+
AT2G36895.1	+	+	+	+
AT2G36910.1	+	+	+	+
AT2G37010.1	+	+	+	+
AT2G37040.1	+	+	+	+
AT2G37190.1	+	+	+	+
AT2G37250.1	+	+	+	+
AT2G37270.1	+	+	+	+
AT2G37360.1	+	+	+	+
AT2G37410.1	+	+	+	+
AT2G37620.1	+	+	+	+
AT2G37690.1	+	+	+	+
AT2G38110.1	+	+	+	+
AT2G38120.1	+	+	+	+
AT2G38230.1	+	+	+	+
AT2G38280.1	+	+	+	+
AT2G38290.1	+	+	+	+
AT2G38400.2	+	+	+	+
AT2G38620.2	+	+	+	+
AT2G38670.1	+	+	+	+
AT2G38730.1	+	+	+	+
AT2G38770.1	+	+	+	+
AT2G38810.1	+	+	+	+
AT2G38840.1	+	+	+	+
AT2G38910.1	+	+	+	+
AT2G38940.1	+	+	+	+
AT2G38960.3	+	+	+	+
AT2G39260.1	+	+	+	+
AT2G39350.1	+	+	+	+
AT2G39390.1	+	+	+	+
AT2G39450.1	+	+	+	+
AT2G39480.1	+	+	+	+
AT2G39700.1	+	+	+	+
AT2G39730.1	+	+	+	+
AT2G39770.1	+	+	+	+
AT2G39800.1	+	+	+	+
AT2G39840.1	+	+	+	+
AT2G39890.1	+	+	+	+
AT2G39900.1	+	+	+	+
AT2G40010.1	+	+	+	+
AT2G40110.1	+	+	+	+
AT2G40116.1	+	+	+	+
AT2G40190.1	+	+	+	+
AT2G40290.1	+	+	+	+
AT2G40490.1	+	+	+	+
AT2G40510.1	+	+	+	+
AT2G40540.1	+	+	+	+
AT2G40590.1	+	+	+	+
AT2G40610.1	+	+	+	+
AT2G40650.1	+	+	+	+
AT2G40690.1	+	+	+	+
AT2G40730.1	+	+	+	+
AT2G40760.1	+	+	+	+
AT2G40810.1	+	+	+	+
AT2G40890.1	+	+	+	+
AT2G40980.1	+	+	+	+
AT2G41140.1	+	+	+	+
AT2G41210.1	+	+	+	+
AT2G41220.1	+	+	+	+
AT2G41370.1	+	+	+	+
AT2G41420.1	+	+	+	+
AT2G41530.1	+	+	+	+
AT2G41540.1	+	+	+	+
AT2G41560.1	+	+	+	+
AT2G41620.1	+	+	+	+
AT2G41630.1	+	+	+	+
AT2G41680.1	+	+	+	+
AT2G41860.1	+	+	+	+
AT2G41970.1	+	+	+	+
AT2G42010.1	+	+	+	+
AT2G42090.1	+	+	+	+
AT2G42100.1	+	+	+	+
AT2G42170.1	+	+	+	+
AT2G42270.1	+	+	+	+
AT2G42490.1	+	+	+	+
AT2G42500.1	+	+	+	+
AT2G42600.2	+	+	+	+
AT2G42680.1	+	+	+	+
AT2G42740.1	+	+	+	+
AT2G42790.1	+	+	+	+
AT2G42810.2	+	+	+	+
AT2G42880.1	+	+	+	+
AT2G42910.1	+	+	+	+
AT2G42960.1	+	+	+	+
AT2G43030.1	+	+	+	+
AT2G43040.1	+	+	+	+
AT2G43090.1	+	+	+	+
AT2G43130.1	+	+	+	+
AT2G43200.1	+	+	+	+
AT2G43230.2	+	+	+	+
AT2G43330.1	+	+	+	+
AT2G43360.1	+	+	+	+
AT2G43400.1	+	+	+	+
AT2G43460.1	+	+	+	+
AT2G43710.2	+	+	+	+
AT2G43750.1	+	+	+	+
AT2G43770.1	+	+	+	+
AT2G43790.1	+	+	+	+
AT2G43810.1	+	+	+	+
AT2G44070.1	+	+	+	+
AT2G44100.1	+	+	+	+
AT2G44120.2	+	+	+	+
AT2G44160.1	+	+	+	+
AT2G44180.1	+	+	+	+
AT2G44270.2	+	+	+	+
AT2G44350.2	+	+	+	+
AT2G44360.1	+	+	+	+
AT2G44530.1	+	+	+	+
AT2G44590.3	+	+	+	+
AT2G44610.1	+	+	+	+
AT2G44680.1	+	+	+	+
AT2G44860.1	+	+	+	+
AT2G44970.1	+	+	+	+
AT2G45030.1	+	+	+	+
AT2G45200.2	+	+	+	+
AT2G45240.1	+	+	+	+
AT2G45290.1	+	+	+	+
AT2G45300.1	+	+	+	+
AT2G45310.1	+	+	+	+
AT2G45440.1	+	+	+	+
AT2G45540.2	+	+	+	+
AT2G45770.2	+	+	+	+
AT2G45790.1	+	+	+	+
AT2G45810.1	+	+	+	+
AT2G45880.1	+	+	+	+
AT2G45970.1	+	+	+	+
AT2G46070.1	+	+	+	+
AT2G46230.1	+	+	+	+
AT2G46260.1	+	+	+	+
AT2G46280.1	+	+	+	+
AT2G46290.1	+	+	+	+
AT2G46480.1	+	+	+	+
AT2G46700.1	+	+	+	+
AT2G46720.1	+	+	+	+
AT2G47000.1	+	+	+	+
AT2G47020.1	+	+	+	+
AT2G47060.4	+	+	+	+
AT2G47160.2	+	+	+	+
AT2G47170.1	+	+	+	+
AT2G47250.1	+	+	+	+
AT2G47330.1	+	+	+	+
AT2G47390.1	+	+	+	+
AT2G47420.1	+	+	+	+
AT2G47510.1	+	+	+	+
AT2G47580.1	+	+	+	+
AT2G47630.1	+	+	+	+
AT2G47640.1	+	+	+	+
AT2G47650.2	+	+	+	+
AT2G48070.3	+	+	+	+
AT3G01040.1	+	+	+	+
AT3G01060.1	+	+	+	+
AT3G01090.2	+	+	+	+
AT3G01150.1	+	+	+	+
AT3G01300.1	+	+	+	+
AT3G01310.1	+	+	+	+
AT3G01340.1	+	+	+	+
AT3G01390.1	+	+	+	+
AT3G01480.1	+	+	+	+
AT3G01590.2	+	+	+	+
AT3G01620.1	+	+	+	+
AT3G01720.1	+	+	+	+
AT3G01760.1	+	+	+	+
AT3G01780.1	+	+	+	+
AT3G01850.1	+	+	+	+
AT3G01890.1	+	+	+	+
AT3G01930.2	+	+	+	+
AT3G02050.1	+	+	+	+
AT3G02060.1	+	+	+	+
AT3G02065.2	+	+	+	+
AT3G02080.1	+	+	+	+
AT3G02090.2	+	+	+	+
AT3G02210.1	+	+	+	+
AT3G02230.1	+	+	+	+
AT3G02250.1	+	+	+	+
AT3G02320.1	+	+	+	+
AT3G02350.1	+	+	+	+
AT3G02360.2	+	+	+	+
AT3G02460.1	+	+	+	+
AT3G02510.1	+	+	+	+
AT3G02520.1	+	+	+	+
AT3G02530.1	+	+	+	+
AT3G02560.1	+	+	+	+
AT3G02580.1	+	+	+	+
AT3G02610.1	+	+	+	+
AT3G02620.1	+	+	+	+
AT3G02630.1	+	+	+	+
AT3G02660.1	+	+	+	+
AT3G02710.1	+	+	+	+
AT3G02720.1	+	+	+	+
AT3G02770.1	+	+	+	+
AT3G02780.1	+	+	+	+
AT3G02950.1	+	+	+	+
AT3G03050.1	+	+	+	+
AT3G03060.1	+	+	+	+
AT3G03100.1	+	+	+	+
AT3G03110.1	+	+	+	+
AT3G03250.1	+	+	+	+
AT3G03530.1	+	+	+	+
AT3G03710.1	+	+	+	+
AT3G03780.1	+	+	+	+
AT3G03900.1	+	+	+	+
AT3G03910.1	+	+	+	+
AT3G03940.1	+	+	+	+
AT3G03960.1	+	+	+	+
AT3G03990.1	+	+	+	+
AT3G04010.1	+	+	+	+
AT3G04050.1	+	+	+	+
AT3G04120.1	+	+	+	+
AT3G04240.1	+	+	+	+
AT3G04260.1	+	+	+	+
AT3G04400.1	+	+	+	+
AT3G04470.1	+	+	+	+
AT3G04600.1	+	+	+	+
AT3G04840.1	+	+	+	+
AT3G04870.1	+	+	+	+
AT3G05000.1	+	+	+	+
AT3G05030.1	+	+	+	+
AT3G05060.1	+	+	+	+
AT3G05290.1	+	+	+	+
AT3G05530.1	+	+	+	+
AT3G05560.1	+	+	+	+
AT3G05580.1	+	+	+	+
AT3G05590.1	+	+	+	+
AT3G05720.1	+	+	+	+
AT3G05780.1	+	+	+	+
AT3G05790.1	+	+	+	+
AT3G05820.1	+	+	+	+
AT3G05840.2	+	+	+	+
AT3G05870.1	+	+	+	+
AT3G05940.1	+	+	+	+
AT3G05960.1	+	+	+	+
AT3G06010.1	+	+	+	+
AT3G06040.1	+	+	+	+
AT3G06050.1	+	+	+	+
AT3G06060.1	+	+	+	+
AT3G06170.1	+	+	+	+
AT3G06190.1	+	+	+	+
AT3G06200.1	+	+	+	+
AT3G06260.1	+	+	+	+
AT3G06310.1	+	+	+	+
AT3G06320.1	+	+	+	+
AT3G06400.3	+	+	+	+
AT3G06450.1	+	+	+	+
AT3G06483.1	+	+	+	+
AT3G06500.1	+	+	+	+
AT3G06580.1	+	+	+	+
AT3G06650.1	+	+	+	+
AT3G06680.1	+	+	+	+
AT3G06700.1	+	+	+	+
AT3G06720.1	+	+	+	+
AT3G06810.1	+	+	+	+
AT3G06860.1	+	+	+	+
AT3G06930.2	+	+	+	+
AT3G07010.1	+	+	+	+
AT3G07020.2	+	+	+	+
AT3G07050.1	+	+	+	+
AT3G07070.1	+	+	+	+
AT3G07100.1	+	+	+	+
AT3G07160.1	+	+	+	+
AT3G07220.1	+	+	+	+
AT3G07300.3	+	+	+	+
AT3G07330.1	+	+	+	+
AT3G07490.1	+	+	+	+
AT3G07590.1	+	+	+	+
AT3G07680.1	+	+	+	+
AT3G07690.1	+	+	+	+
AT3G07700.3	+	+	+	+
AT3G07770.1	+	+	+	+
AT3G07880.1	+	+	+	+
AT3G07890.1	+	+	+	+
AT3G07960.1	+	+	+	+
AT3G07980.1	+	+	+	+
AT3G07990.1	+	+	+	+
AT3G08510.1	+	+	+	+
AT3G08530.1	+	+	+	+
AT3G08550.1	+	+	+	+
AT3G08580.1	+	+	+	+
AT3G08590.1	+	+	+	+
AT3G08650.2	+	+	+	+
AT3G08690.1	+	+	+	+
AT3G08860.1	+	+	+	+
AT3G08890.1	+	+	+	+
AT3G08900.1	+	+	+	+
AT3G08910.1	+	+	+	+
AT3G08930.1	+	+	+	+
AT3G08940.2	+	+	+	+
AT3G08943.1	+	+	+	+
AT3G08947.1	+	+	+	+
AT3G09090.1	+	+	+	+
AT3G09240.1	+	+	+	+
AT3G09300.1	+	+	+	+
AT3G09440.1	+	+	+	+
AT3G09500.1	+	+	+	+
AT3G09550.1	+	+	+	+
AT3G09570.1	+	+	+	+
AT3G09620.1	+	+	+	+
AT3G09630.1	+	+	+	+
AT3G09660.1	+	+	+	+
AT3G09800.1	+	+	+	+
AT3G09810.1	+	+	+	+
AT3G09820.1	+	+	+	+
AT3G09840.1	+	+	+	+
AT3G09880.1	+	+	+	+
AT3G09940.1	+	+	+	+
AT3G09990.1	+	+	+	+
AT3G10050.1	+	+	+	+
AT3G10090.1	+	+	+	+
AT3G10230.1	+	+	+	+
AT3G10270.1	+	+	+	+
AT3G10280.1	+	+	+	+
AT3G10330.1	+	+	+	+
AT3G10340.1	+	+	+	+
AT3G10350.2	+	+	+	+
AT3G10370.1	+	+	+	+
AT3G10410.1	+	+	+	+
AT3G10420.2	+	+	+	+
AT3G10540.1	+	+	+	+
AT3G10610.1	+	+	+	+
AT3G10660.1	+	+	+	+
AT3G10670.1	+	+	+	+
AT3G10690.1	+	+	+	+
AT3G10860.1	+	+	+	+
AT3G10920.1	+	+	+	+
AT3G10950.1	+	+	+	+
AT3G10960.1	+	+	+	+
AT3G11130.1	+	+	+	+
AT3G11270.1	+	+	+	+
AT3G11320.1	+	+	+	+
AT3G11400.2	+	+	+	+
AT3G11540.1	+	+	+	+
AT3G11630.1	+	+	+	+
AT3G11670.1	+	+	+	+
AT3G11700.1	+	+	+	+
AT3G11710.1	+	+	+	+
AT3G11830.1	+	+	+	+
AT3G11910.1	+	+	+	+
AT3G11945.2	+	+	+	+
AT3G12080.1	+	+	+	+
AT3G12110.1	+	+	+	+
AT3G12150.1	+	+	+	+
AT3G12160.1	+	+	+	+
AT3G12250.4	+	+	+	+
AT3G12290.1	+	+	+	+
AT3G12300.1	+	+	+	+
AT3G12360.1	+	+	+	+
AT3G12390.1	+	+	+	+
AT3G12580.1	+	+	+	+
AT3G12587.1	+	+	+	+
AT3G12600.1	+	+	+	+
AT3G12690.1	+	+	+	+
AT3G12780.1	+	+	+	+
AT3G12810.1	+	+	+	+
AT3G12860.1	+	+	+	+
AT3G12915.1	+	+	+	+
AT3G13070.1	+	+	+	+
AT3G13120.1	+	+	+	+
AT3G13200.1	+	+	+	+
AT3G13210.1	+	+	+	+
AT3G13230.1	+	+	+	+
AT3G13320.1	+	+	+	+
AT3G13400.1	+	+	+	+
AT3G13470.1	+	+	+	+
AT3G13490.1	+	+	+	+
AT3G13510.1	+	+	+	+
AT3G13530.1	+	+	+	+
AT3G13580.3	+	+	+	+
AT3G13640.1	+	+	+	+
AT3G13670.1	+	+	+	+
AT3G13772.1	+	+	+	+
AT3G13870.1	+	+	+	+
AT3G13900.1	+	+	+	+
AT3G13920.2	+	+	+	+
AT3G14075.1	+	+	+	+
AT3G14100.1	+	+	+	+
AT3G14390.1	+	+	+	+
AT3G14410.1	+	+	+	+
AT3G14415.2	+	+	+	+
AT3G14420.1	+	+	+	+
AT3G14440.1	+	+	+	+
AT3G14720.1	+	+	+	+
AT3G14790.1	+	+	+	+
AT3G14930.1	+	+	+	+
AT3G14940.1	+	+	+	+
AT3G15020.1	+	+	+	+
AT3G15260.1	+	+	+	+
AT3G15380.1	+	+	+	+
AT3G15610.1	+	+	+	+
AT3G15730.1	+	+	+	+
AT3G15880.2	+	+	+	+
AT3G15980.5	+	+	+	+
AT3G16090.1	+	+	+	+
AT3G16150.1	+	+	+	+
AT3G16200.1	+	+	+	+
AT3G16340.1	+	+	+	+
AT3G16480.1	+	+	+	+
AT3G16640.1	+	+	+	+
AT3G16650.1	+	+	+	+
AT3G16780.1	+	+	+	+
AT3G16785.1	+	+	+	+
AT3G16910.1	+	+	+	+
AT3G16950.2	+	+	+	+
AT3G16980.1	+	+	+	+
AT3G17240.1	+	+	+	+
AT3G17390.1	+	+	+	+
AT3G17410.1	+	+	+	+
AT3G17420.1	+	+	+	+
AT3G17430.1	+	+	+	+
AT3G17465.1	+	+	+	+
AT3G17650.1	+	+	+	+
AT3G17810.1	+	+	+	+
AT3G17820.1	+	+	+	+
AT3G17850.1	+	+	+	+
AT3G18000.1	+	+	+	+
AT3G18040.1	+	+	+	+
AT3G18060.1	+	+	+	+
AT3G18130.1	+	+	+	+
AT3G18140.1	+	+	+	+
AT3G18190.1	+	+	+	+
AT3G18290.1	+	+	+	+
AT3G18480.1	+	+	+	+
AT3G18524.1	+	+	+	+
AT3G18680.1	+	+	+	+
AT3G18780.2	+	+	+	+
AT3G18790.1	+	+	+	+
AT3G19100.1	+	+	+	+
AT3G19170.1	+	+	+	+
AT3G19240.1	+	+	+	+
AT3G19450.1	+	+	+	+
AT3G19480.1	+	+	+	+
AT3G19490.1	+	+	+	+
AT3G19540.1	+	+	+	+
AT3G19590.1	+	+	+	+
AT3G19630.1	+	+	+	+
AT3G19760.1	+	+	+	+
AT3G19770.1	+	+	+	+
AT3G19820.1	+	+	+	+
AT3G19930.1	+	+	+	+
AT3G19940.1	+	+	+	+
AT3G19960.2	+	+	+	+
AT3G19980.1	+	+	+	+
AT3G20050.1	+	+	+	+
AT3G20060.1	+	+	+	+
AT3G20240.1	+	+	+	+
AT3G20290.1	+	+	+	+
AT3G20330.1	+	+	+	+
AT3G20410.1	+	+	+	+
AT3G20740.1	+	+	+	+
AT3G20780.1	+	+	+	+
AT3G20800.1	+	+	+	+
AT3G20920.1	+	+	+	+
AT3G20970.1	+	+	+	+
AT3G21060.1	+	+	+	+
AT3G21160.1	+	+	+	+
AT3G21300.1	+	+	+	+
AT3G21460.1	+	+	+	+
AT3G21500.2	+	+	+	+
AT3G21620.1	+	+	+	+
AT3G21650.1	+	+	+	+
AT3G22110.1	+	+	+	+
AT3G22630.1	+	+	+	+
AT3G22750.1	+	+	+	+
AT3G22845.1	+	+	+	+
AT3G22860.1	+	+	+	+
AT3G22880.1	+	+	+	+
AT3G22930.1	+	+	+	+
AT3G22950.1	+	+	+	+
AT3G22960.1	+	+	+	+
AT3G22980.1	+	+	+	+
AT3G22990.1	+	+	+	+
AT3G23300.1	+	+	+	+
AT3G23310.1	+	+	+	+
AT3G23325.1	+	+	+	+
AT3G23390.1	+	+	+	+
AT3G23580.1	+	+	+	+
AT3G23660.2	+	+	+	+
AT3G23800.1	+	+	+	+
AT3G23810.1	+	+	+	+
AT3G23820.1	+	+	+	+
AT3G23890.1	+	+	+	+
AT3G23940.1	+	+	+	+
AT3G23990.1	+	+	+	+
AT3G24090.1	+	+	+	+
AT3G24170.1	+	+	+	+
AT3G24180.1	+	+	+	+
AT3G24190.1	+	+	+	+
AT3G24230.1	+	+	+	+
AT3G24290.1	+	+	+	+
AT3G24300.1	+	+	+	+
AT3G24350.2	+	+	+	+
AT3G24430.1	+	+	+	+
AT3G24530.1	+	+	+	+
AT3G24550.1	+	+	+	+
AT3G24570.1	+	+	+	+
AT3G24670.1	+	+	+	+
AT3G25040.1	+	+	+	+
AT3G25100.1	+	+	+	+
AT3G25140.1	+	+	+	+
AT3G25230.2	+	+	+	+
AT3G25530.1	+	+	+	+
AT3G25580.1	+	+	+	+
AT3G25610.1	+	+	+	+
AT3G25660.1	+	+	+	+
AT3G25800.1	+	+	+	+
AT3G25860.1	+	+	+	+
AT3G25960.1	+	+	+	+
AT3G25980.1	+	+	+	+
AT3G26020.4	+	+	+	+
AT3G26030.1	+	+	+	+
AT3G26060.2	+	+	+	+
AT3G26100.2	+	+	+	+
AT3G26340.1	+	+	+	+
AT3G26370.1	+	+	+	+
AT3G26410.1	+	+	+	+
AT3G26440.1	+	+	+	+
AT3G26560.1	+	+	+	+
AT3G26570.1	+	+	+	+
AT3G26618.1	+	+	+	+
AT3G26640.1	+	+	+	+
AT3G26650.1	+	+	+	+
AT3G27000.1	+	+	+	+
AT3G27020.1	+	+	+	+
AT3G27060.1	+	+	+	+
AT3G27110.1	+	+	+	+
AT3G27120.1	+	+	+	+
AT3G27190.1	+	+	+	+
AT3G27220.1	+	+	+	+
AT3G27240.1	+	+	+	+
AT3G27280.2	+	+	+	+
AT3G27300.1	+	+	+	+
AT3G27360.1	+	+	+	+
AT3G27380.1	+	+	+	+
AT3G27400.1	+	+	+	+
AT3G27430.2	+	+	+	+
AT3G27470.1	+	+	+	+
AT3G27540.1	+	+	+	+
AT3G27560.1	+	+	+	+
AT3G27580.1	+	+	+	+
AT3G27690.1	+	+	+	+
AT3G27740.1	+	+	+	+
AT3G27820.1	+	+	+	+
AT3G27870.1	+	+	+	+
AT3G27925.1	+	+	+	+
AT3G28180.1	+	+	+	+
AT3G28690.2	+	+	+	+
AT3G28700.1	+	+	+	+
AT3G28710.1	+	+	+	+
AT3G28715.1	+	+	+	+
AT3G28860.1	+	+	+	+
AT3G28900.1	+	+	+	+
AT3G29160.1	+	+	+	+
AT3G29320.1	+	+	+	+
AT3G29360.1	+	+	+	+
AT3G29810.1	+	+	+	+
AT3G30841.1	+	+	+	+
AT3G42050.1	+	+	+	+
AT3G42640.1	+	+	+	+
AT3G42790.1	+	+	+	+
AT3G42830.1	+	+	+	+
AT3G42950.1	+	+	+	+
AT3G43190.1	+	+	+	+
AT3G43230.1	+	+	+	+
AT3G43300.1	+	+	+	+
AT3G43810.1	+	+	+	+
AT3G43980.1	+	+	+	+
AT3G44010.1	+	+	+	+
AT3G44110.1	+	+	+	+
AT3G44530.1	+	+	+	+
AT3G44590.2	+	+	+	+
AT3G44600.1	+	+	+	+
AT3G44680.1	+	+	+	+
AT3G44720.1	+	+	+	+
AT3G44830.1	+	+	+	+
AT3G44850.1	+	+	+	+
AT3G44880.1	+	+	+	+
AT3G45030.1	+	+	+	+
AT3G45100.1	+	+	+	+
AT3G45180.1	+	+	+	+
AT3G45300.1	+	+	+	+
AT3G45640.1	+	+	+	+
AT3G45930.1	+	+	+	+
AT3G45950.1	+	+	+	+
AT3G45980.1	+	+	+	+
AT3G46010.2	+	+	+	+
AT3G46060.1	+	+	+	+
AT3G46100.1	+	+	+	+
AT3G46320.1	+	+	+	+
AT3G46520.1	+	+	+	+
AT3G46560.1	+	+	+	+
AT3G46740.1	+	+	+	+
AT3G46820.1	+	+	+	+
AT3G46940.1	+	+	+	+
AT3G47060.1	+	+	+	+
AT3G47160.2	+	+	+	+
AT3G47340.1	+	+	+	+
AT3G47370.2	+	+	+	+
AT3G47420.1	+	+	+	+
AT3G47430.1	+	+	+	+
AT3G47470.1	+	+	+	+
AT3G47520.1	+	+	+	+
AT3G47660.1	+	+	+	+
AT3G47730.1	+	+	+	+
AT3G47810.2	+	+	+	+
AT3G47930.1	+	+	+	+
AT3G47990.1	+	+	+	+
AT3G48000.1	+	+	+	+
AT3G48150.1	+	+	+	+
AT3G48390.1	+	+	+	+
AT3G48420.1	+	+	+	+
AT3G48425.1	+	+	+	+
AT3G48560.1	+	+	+	+
AT3G48680.1	+	+	+	+
AT3G48730.1	+	+	+	+
AT3G48750.1	+	+	+	+
AT3G48780.1	+	+	+	+
AT3G48790.1	+	+	+	+
AT3G48870.1	+	+	+	+
AT3G48930.1	+	+	+	+
AT3G49010.1	+	+	+	+
AT3G49100.1	+	+	+	+
AT3G49310.1	+	+	+	+
AT3G49370.1	+	+	+	+
AT3G49420.1	+	+	+	+
AT3G49550.1	+	+	+	+
AT3G49640.1	+	+	+	+
AT3G49660.1	+	+	+	+
AT3G49670.1	+	+	+	+
AT3G49680.1	+	+	+	+
AT3G49830.1	+	+	+	+
AT3G49870.1	+	+	+	+
AT3G49880.1	+	+	+	+
AT3G49910.1	+	+	+	+
AT3G50000.1	+	+	+	+
AT3G50240.1	+	+	+	+
AT3G50500.2	+	+	+	+
AT3G50530.2	+	+	+	+
AT3G50590.1	+	+	+	+
AT3G50760.1	+	+	+	+
AT3G50780.1	+	+	+	+
AT3G50820.1	+	+	+	+
AT3G51110.1	+	+	+	+
AT3G51130.1	+	+	+	+
AT3G51160.1	+	+	+	+
AT3G51240.1	+	+	+	+
AT3G51270.1	+	+	+	+
AT3G51300.1	+	+	+	+
AT3G51310.1	+	+	+	+
AT3G51370.1	+	+	+	+
AT3G51490.2	+	+	+	+
AT3G51670.1	+	+	+	+
AT3G51800.2	+	+	+	+
AT3G51820.1	+	+	+	+
AT3G51840.1	+	+	+	+
AT3G51850.1	+	+	+	+
AT3G52090.2	+	+	+	+
AT3G52370.1	+	+	+	+
AT3G52580.1	+	+	+	+
AT3G52590.1	+	+	+	+
AT3G52750.1	+	+	+	+
AT3G52760.1	+	+	+	+
AT3G52840.1	+	+	+	+
AT3G52850.1	+	+	+	+
AT3G52880.2	+	+	+	+
AT3G52930.1	+	+	+	+
AT3G52960.1	+	+	+	+
AT3G52990.1	+	+	+	+
AT3G53030.1	+	+	+	+
AT3G53130.1	+	+	+	+
AT3G53190.1	+	+	+	+
AT3G53230.1	+	+	+	+
AT3G53260.1	+	+	+	+
AT3G53510.1	+	+	+	+
AT3G53520.4	+	+	+	+
AT3G53570.1	+	+	+	+
AT3G53730.1	+	+	+	+
AT3G53740.2	+	+	+	+
AT3G53750.1	+	+	+	+
AT3G53890.1	+	+	+	+
AT3G54030.1	+	+	+	+
AT3G54050.1	+	+	+	+
AT3G54110.1	+	+	+	+
AT3G54130.1	+	+	+	+
AT3G54140.1	+	+	+	+
AT3G54180.1	+	+	+	+
AT3G54210.1	+	+	+	+
AT3G54220.1	+	+	+	+
AT3G54300.1	+	+	+	+
AT3G54470.1	+	+	+	+
AT3G54540.1	+	+	+	+
AT3G54560.1	+	+	+	+
AT3G54610.1	+	+	+	+
AT3G54660.1	+	+	+	+
AT3G54670.3	+	+	+	+
AT3G54690.1	+	+	+	+
AT3G54700.1	+	+	+	+
AT3G54840.1	+	+	+	+
AT3G54890.1	+	+	+	+
AT3G54900.1	+	+	+	+
AT3G54920.1	+	+	+	+
AT3G54930.1	+	+	+	+
AT3G55010.1	+	+	+	+
AT3G55090.1	+	+	+	+
AT3G55100.1	+	+	+	+
AT3G55110.1	+	+	+	+
AT3G55200.1	+	+	+	+
AT3G55220.1	+	+	+	+
AT3G55280.1	+	+	+	+
AT3G55320.1	+	+	+	+
AT3G55360.1	+	+	+	+
AT3G55400.1	+	+	+	+
AT3G55410.1	+	+	+	+
AT3G55440.1	+	+	+	+
AT3G55590.1	+	+	+	+
AT3G55610.1	+	+	+	+
AT3G55620.1	+	+	+	+
AT3G55650.1	+	+	+	+
AT3G55740.1	+	+	+	+
AT3G55800.1	+	+	+	+
AT3G55810.1	+	+	+	+
AT3G55940.1	+	+	+	+
AT3G56000.1	+	+	+	+
AT3G56070.1	+	+	+	+
AT3G56150.1	+	+	+	+
AT3G56340.1	+	+	+	+
AT3G56440.1	+	+	+	+
AT3G56460.1	+	+	+	+
AT3G56650.1	+	+	+	+
AT3G56760.1	+	+	+	+
AT3G56940.1	+	+	+	+
AT3G56960.1	+	+	+	+
AT3G57050.1	+	+	+	+
AT3G57130.1	+	+	+	+
AT3G57140.1	+	+	+	+
AT3G57150.1	+	+	+	+
AT3G57290.1	+	+	+	+
AT3G57330.1	+	+	+	+
AT3G57490.1	+	+	+	+
AT3G57530.1	+	+	+	+
AT3G57560.1	+	+	+	+
AT3G57610.1	+	+	+	+
AT3G57870.1	+	+	+	+
AT3G57880.1	+	+	+	+
AT3G58040.1	+	+	+	+
AT3G58060.1	+	+	+	+
AT3G58140.1	+	+	+	+
AT3G58160.1	+	+	+	+
AT3G58180.1	+	+	+	+
AT3G58500.1	+	+	+	+
AT3G58610.1	+	+	+	+
AT3G58700.1	+	+	+	+
AT3G58730.1	+	+	+	+
AT3G58740.1	+	+	+	+
AT3G58750.1	+	+	+	+
AT3G58810.1	+	+	+	+
AT3G59100.1	+	+	+	+
AT3G59110.1	+	+	+	+
AT3G59350.1	+	+	+	+
AT3G59480.1	+	+	+	+
AT3G59500.1	+	+	+	+
AT3G59540.1	+	+	+	+
AT3G59650.2	+	+	+	+
AT3G59760.1	+	+	+	+
AT3G59790.1	+	+	+	+
AT3G59920.1	+	+	+	+
AT3G59970.3	+	+	+	+
AT3G59990.1	+	+	+	+
AT3G60190.1	+	+	+	+
AT3G60245.1	+	+	+	+
AT3G60750.1	+	+	+	+
AT3G60770.1	+	+	+	+
AT3G60800.1	+	+	+	+
AT3G60820.1	+	+	+	+
AT3G60830.1	+	+	+	+
AT3G60860.1	+	+	+	+
AT3G60880.2	+	+	+	+
AT3G60920.1	+	+	+	+
AT3G61050.1	+	+	+	+
AT3G61080.1	+	+	+	+
AT3G61110.1	+	+	+	+
AT3G61130.1	+	+	+	+
AT3G61140.1	+	+	+	+
AT3G61160.2	+	+	+	+
AT3G61300.1	+	+	+	+
AT3G61470.1	+	+	+	+
AT3G61480.1	+	+	+	+
AT3G61490.1	+	+	+	+
AT3G61530.1	+	+	+	+
AT3G61540.1	+	+	+	+
AT3G61650.1	+	+	+	+
AT3G61760.1	+	+	+	+
AT3G61790.1	+	+	+	+
AT3G62010.1	+	+	+	+
AT3G62120.1	+	+	+	+
AT3G62150.1	+	+	+	+
AT3G62220.1	+	+	+	+
AT3G62250.1	+	+	+	+
AT3G62270.1	+	+	+	+
AT3G62310.1	+	+	+	+
AT3G62450.1	+	+	+	+
AT3G62580.1	+	+	+	+
AT3G62660.1	+	+	+	+
AT3G62710.1	+	+	+	+
AT3G62720.1	+	+	+	+
AT3G62770.1	+	+	+	+
AT3G62790.1	+	+	+	+
AT3G62830.1	+	+	+	+
AT3G62840.1	+	+	+	+
AT3G62870.1	+	+	+	+
AT3G62910.1	+	+	+	+
AT3G63260.1	+	+	+	+
AT3G63410.1	+	+	+	+
AT3G63490.1	+	+	+	+
AT3G66658.2	+	+	+	+
AT4G00026.1	+	+	+	+
AT4G00100.1	+	+	+	+
AT4G00110.1	+	+	+	+
AT4G00240.1	+	+	+	+
AT4G00360.1	+	+	+	+
AT4G00400.1	+	+	+	+
AT4G00430.1	+	+	+	+
AT4G00490.1	+	+	+	+
AT4G00570.1	+	+	+	+
AT4G00620.1	+	+	+	+
AT4G00630.2	+	+	+	+
AT4G00660.2	+	+	+	+
AT4G00680.1	+	+	+	+
AT4G00700.1	+	+	+	+
AT4G00710.1	+	+	+	+
AT4G00720.1	+	+	+	+
AT4G00730.1	+	+	+	+
AT4G00740.1	+	+	+	+
AT4G00900.1	+	+	+	+
AT4G01100.2	+	+	+	+
[truncated: 3,213 more rows]

## Sheet: TableS4
Table S4. List of TAIR genes which were conserved in OGCsM but absent in at least one species among H. ovalis, Z. muelleri and Z. marina. Categories are: gene present (+), gene absent (-) and information not available (NA).
TAIR gene ID	OGCsM	H. ovalis	Z. muelleri	Z. marina
AT1G01150.1	+	-	-	-
AT1G01210.1	+	-	-	-
AT1G01310.1	+	-	-	-
AT1G01480.1	+	-	-	-
AT1G01730.1	+	-	-	-
AT1G02060.1	+	-	-	-
AT1G02260.1	+	-	-	-
AT1G02700.1	+	-	-	-
AT1G03430.1	+	-	-	-
AT1G03670.1	+	-	-	-
AT1G03700.1	+	-	-	-
AT1G04625.1	+	-	-	-
AT1G05010.1	+	-	-	-
AT1G05060.1	+	-	-	-
AT1G05090.1	+	-	-	-
AT1G05430.1	+	-	-	-
AT1G05510.1	+	-	-	-
AT1G05690.1	+	-	-	-
AT1G05870.1	+	-	-	-
AT1G05950.1	+	-	-	-
AT1G06270.1	+	-	-	-
AT1G06320.1	+	-	-	-
AT1G06460.1	+	-	-	-
AT1G06475.1	+	-	-	-
AT1G06530.1	+	-	-	-
AT1G06930.1	+	-	-	-
AT1G06990.1	+	-	-	-
AT1G07060.1	+	-	-	-
AT1G07120.1	+	-	-	-
AT1G07620.1	+	-	-	-
AT1G07645.1	+	-	-	-
AT1G07730.2	+	-	-	-
AT1G07795.1	+	-	-	-
AT1G08315.1	+	-	-	-
AT1G08440.1	+	-	-	-
AT1G08710.2	+	-	-	-
AT1G09195.2	+	-	-	-
AT1G09815.1	+	-	-	-
AT1G10095.1	+	-	-	-
AT1G10155.1	+	-	-	-
AT1G10340.1	+	-	-	-
AT1G10380.1	+	-	-	-
AT1G10417.1	+	-	-	-
AT1G10460.1	+	-	-	-
AT1G10657.1	+	-	-	-
AT1G10800.1	+	-	-	-
AT1G11125.1	+	-	-	-
AT1G11510.1	+	-	-	-
AT1G11570.2	+	-	-	-
AT1G11655.1	+	-	-	-
AT1G11710.1	+	-	-	-
AT1G11900.1	+	-	-	-
AT1G12030.1	+	-	-	-
AT1G12220.1	+	-	-	-
AT1G12740.2	+	-	-	-
AT1G13120.1	+	-	-	-
AT1G13200.1	+	-	-	-
AT1G13340.1	+	-	-	-
AT1G13530.1	+	-	-	-
AT1G13570.1	+	-	-	-
AT1G13630.1	+	-	-	-
AT1G13635.1	+	-	-	-
AT1G14180.1	+	-	-	-
AT1G14280.1	+	-	-	-
AT1G14730.1	+	-	-	-
AT1G14800.1	+	-	-	-
AT1G14900.1	+	-	-	-
AT1G15015.1	+	-	-	-
AT1G15190.1	+	-	-	-
AT1G15410.1	+	-	-	-
AT1G15680.1	+	-	-	-
AT1G15870.1	+	-	-	-
AT1G15900.1	+	-	-	-
AT1G16250.1	+	-	-	-
AT1G16640.1	+	-	-	-
AT1G16770.1	+	-	-	-
AT1G16830.1	+	-	-	-
AT1G16850.1	+	-	-	-
AT1G16916.1	+	-	-	-
AT1G17010.1	+	-	-	-
AT1G17147.1	+	-	-	-
AT1G17860.1	+	-	-	-
AT1G17870.1	+	-	-	-
AT1G18280.1	+	-	-	-
AT1G18290.1	+	-	-	-
AT1G18620.2	+	-	-	-
AT1G18770.1	+	-	-	-
AT1G18780.1	+	-	-	-
AT1G19020.1	+	-	-	-
AT1G19715.3	+	-	-	-
AT1G20100.1	+	-	-	-
AT1G20180.1	+	-	-	-
AT1G20890.1	+	-	-	-
AT1G20925.1	+	-	-	-
AT1G21050.1	+	-	-	-
AT1G21090.1	+	-	-	-
AT1G21280.1	+	-	-	-
AT1G22110.1	+	-	-	-
AT1G22790.1	+	-	-	-
AT1G23070.1	+	-	-	-
AT1G23390.1	+	-	-	-
AT1G23450.1	+	-	-	-
AT1G23530.1	+	-	-	-
AT1G23770.1	+	-	-	-
AT1G23780.1	+	-	-	-
AT1G24265.3	+	-	-	-
AT1G24380.1	+	-	-	-
AT1G24450.1	+	-	-	-
AT1G25270.1	+	-	-	-
AT1G25370.1	+	-	-	-
AT1G26140.1	+	-	-	-
AT1G26330.2	+	-	-	-
AT1G26540.1	+	-	-	-
AT1G26680.1	+	-	-	-
AT1G26760.1	+	-	-	-
AT1G27300.1	+	-	-	-
AT1G27870.1	+	-	-	-
AT1G28400.1	+	-	-	-
AT1G28600.1	+	-	-	-
AT1G28650.1	+	-	-	-
AT1G28680.1	+	-	-	-
AT1G29140.1	+	-	-	-
AT1G29390.1	+	-	-	-
AT1G29395.1	+	-	-	-
AT1G29680.1	+	-	-	-
AT1G30090.1	+	-	-	-
AT1G30135.1	+	-	-	-
AT1G30140.1	+	-	-	-
AT1G30190.1	+	-	-	-
AT1G30260.1	+	-	-	-
AT1G30850.1	+	-	-	-
AT1G31175.1	+	-	-	-
AT1G31200.1	+	-	-	-
AT1G31335.1	+	-	-	-
AT1G31350.1	+	-	-	-
AT1G31490.1	+	-	-	-
AT1G31720.1	+	-	-	-
AT1G31790.1	+	-	-	-
AT1G31840.1	+	-	-	-
AT1G32100.1	+	-	-	-
AT1G32460.1	+	-	-	-
AT1G32560.1	+	-	-	-
AT1G32690.1	+	-	-	-
AT1G32740.1	+	-	-	-
AT1G32910.1	+	-	-	-
AT1G33500.1	+	-	-	-
AT1G33540.1	+	-	-	-
AT1G33560.1	+	-	-	-
AT1G34010.1	+	-	-	-
AT1G34245.1	+	-	-	-
AT1G34420.1	+	-	-	-
AT1G34570.1	+	-	-	-
AT1G36940.2	+	-	-	-
AT1G40390.1	+	-	-	-
AT1G43770.2	+	-	-	-
AT1G43790.1	+	-	-	-
AT1G45248.5	+	-	-	-
AT1G45616.1	+	-	-	-
AT1G47278.2	+	-	-	-
AT1G47310.1	+	-	-	-
AT1G47370.1	+	-	-	-
AT1G47410.1	+	-	-	-
AT1G47510.1	+	-	-	-
AT1G47890.1	+	-	-	-
AT1G47980.1	+	-	-	-
AT1G48200.1	+	-	-	-
AT1G48460.1	+	-	-	-
AT1G48550.1	+	-	-	-
AT1G48580.1	+	-	-	-
AT1G48720.1	+	-	-	-
AT1G48960.1	+	-	-	-
AT1G49180.1	+	-	-	-
AT1G49245.1	+	-	-	-
AT1G49410.1	+	-	-	-
AT1G49620.1	+	-	-	-
AT1G49850.1	+	-	-	-
AT1G49870.1	+	-	-	-
AT1G50180.1	+	-	-	-
AT1G50650.1	+	-	-	-
AT1G50730.1	+	-	-	-
AT1G50910.1	+	-	-	-
AT1G51090.1	+	-	-	-
AT1G51172.1	+	-	-	-
AT1G51355.1	+	-	-	-
AT1G52190.1	+	-	-	-
AT1G52560.1	+	-	-	-
AT1G52680.1	+	-	-	-
AT1G52820.1	+	-	-	-
AT1G52900.1	+	-	-	-
AT1G53130.1	+	-	-	-
AT1G53200.1	+	-	-	-
AT1G53330.1	+	-	-	-
AT1G53708.1	+	-	-	-
AT1G53870.1	+	-	-	-
AT1G53885.1	+	-	-	-
AT1G53903.1	+	-	-	-
AT1G53920.1	+	-	-	-
AT1G54050.1	+	-	-	-
AT1G54740.1	+	-	-	-
AT1G54920.3	+	-	-	-
AT1G55030.1	+	-	-	-
AT1G55260.1	+	-	-	-
AT1G55280.1	+	-	-	-
AT1G55475.1	+	-	-	-
AT1G55830.2	+	-	-	-
AT1G55890.1	+	-	-	-
AT1G55910.1	+	-	-	-
AT1G56300.1	+	-	-	-
AT1G56320.1	+	-	-	-
AT1G56400.1	+	-	-	-
AT1G57790.1	+	-	-	-
AT1G58120.1	+	-	-	-
AT1G58122.1	+	-	-	-
AT1G58190.2	+	-	-	-
AT1G58390.1	+	-	-	-
AT1G60870.1	+	-	-	-
AT1G60990.1	+	-	-	-
AT1G61105.1	+	-	-	-
AT1G61120.1	+	-	-	-
AT1G61215.1	+	-	-	-
AT1G61330.1	+	-	-	-
AT1G61680.1	+	-	-	-
AT1G62380.1	+	-	-	-
AT1G62530.1	+	-	-	-
AT1G62670.1	+	-	-	-
AT1G62790.1	+	-	-	-
AT1G62910.1	+	-	-	-
AT1G63490.1	+	-	-	-
AT1G63930.1	+	-	-	-
AT1G64050.1	+	-	-	-
AT1G64295.1	+	-	-	-
AT1G64385.1	+	-	-	-
AT1G64405.1	+	-	-	-
AT1G65090.2	+	-	-	-
AT1G65330.1	+	-	-	-
AT1G65870.1	+	-	-	-
AT1G66100.1	+	-	-	-
AT1G66340.1	+	-	-	-
AT1G66840.1	+	-	-	-
AT1G66890.1	+	-	-	-
AT1G67020.1	+	-	-	-
AT1G67160.1	+	-	-	-
AT1G67170.1	+	-	-	-
AT1G67540.2	+	-	-	-
AT1G67780.1	+	-	-	-
AT1G67910.1	+	-	-	-
AT1G67920.1	+	-	-	-
AT1G68170.1	+	-	-	-
AT1G68340.1	+	-	-	-
AT1G68350.1	+	-	-	-
AT1G68490.1	+	-	-	-
AT1G68765.1	+	-	-	-
AT1G68780.1	+	-	-	-
AT1G68940.3	+	-	-	-
AT1G69350.1	+	-	-	-
AT1G69360.1	+	-	-	-
AT1G69550.1	+	-	-	-
AT1G69588.1	+	-	-	-
AT1G69630.1	+	-	-	-
AT1G70270.1	+	-	-	-
AT1G70700.1	+	-	-	-
AT1G70780.1	+	-	-	-
AT1G71520.1	+	-	-	-
AT1G72060.1	+	-	-	-
AT1G72070.1	+	-	-	-
AT1G72100.1	+	-	-	-
AT1G72610.1	+	-	-	-
AT1G72650.2	+	-	-	-
AT1G73260.1	+	-	-	-
AT1G73270.1	+	-	-	-
AT1G73300.1	+	-	-	-
AT1G73890.1	+	-	-	-
AT1G74190.1	+	-	-	-
AT1G74410.1	+	-	-	-
AT1G75140.1	+	-	-	-
AT1G76065.1	+	-	-	-
AT1G76240.1	+	-	-	-
AT1G76480.2	+	-	-	-
AT1G76520.1	+	-	-	-
AT1G76600.1	+	-	-	-
AT1G76610.1	+	-	-	-
AT1G77270.1	+	-	-	-
AT1G77330.1	+	-	-	-
AT1G78410.1	+	-	-	-
AT1G78660.1	+	-	-	-
AT1G78680.1	+	-	-	-
AT1G78730.1	+	-	-	-
AT1G78750.1	+	-	-	-
AT1G78990.1	+	-	-	-
AT1G79160.1	+	-	-	-
AT1G79220.1	+	-	-	-
AT1G79760.1	+	-	-	-
AT1G79910.1	+	-	-	-
AT1G80100.1	+	-	-	-
AT1G80150.1	+	-	-	-
AT1G80245.1	+	-	-	-
AT1G80570.2	+	-	-	-
AT1G80630.1	+	-	-	-
AT1G80700.1	+	-	-	-
AT2G01410.1	+	-	-	-
AT2G01590.1	+	-	-	-
AT2G01755.1	+	-	-	-
AT2G01870.1	+	-	-	-
AT2G01918.1	+	-	-	-
AT2G01990.1	+	-	-	-
AT2G02030.1	+	-	-	-
AT2G02147.1	+	-	-	-
AT2G02650.1	+	-	-	-
AT2G02750.1	+	-	-	-
AT2G02850.1	+	-	-	-
AT2G02950.1	+	-	-	-
AT2G03720.1	+	-	-	-
AT2G04230.1	+	-	-	-
AT2G04240.1	+	-	-	-
AT2G04420.1	+	-	-	-
AT2G04480.1	+	-	-	-
AT2G04795.1	+	-	-	-
AT2G04810.1	+	-	-	-
AT2G04850.1	+	-	-	-
AT2G04920.1	+	-	-	-
AT2G05910.1	+	-	-	-
AT2G06040.1	+	-	-	-
AT2G07725.1	+	-	-	-
AT2G07820.1	+	-	-	-
AT2G13820.1	+	-	-	-
AT2G14095.1	+	-	-	-
AT2G14920.1	+	-	-	-
AT2G15020.1	+	-	-	-
AT2G15042.1	+	-	-	-
AT2G15080.1	+	-	-	-
AT2G15180.1	+	-	-	-
AT2G15220.1	+	-	-	-
AT2G15420.1	+	-	-	-
AT2G15580.1	+	-	-	-
AT2G15780.1	+	-	-	-
AT2G16040.1	+	-	-	-
AT2G16290.1	+	-	-	-
AT2G16385.1	+	-	-	-
AT2G17030.1	+	-	-	-
AT2G17033.2	+	-	-	-
AT2G17120.1	+	-	-	-
AT2G17550.1	+	-	-	-
AT2G17787.1	+	-	-	-
AT2G18210.1	+	-	-	-
AT2G18340.1	+	-	-	-
AT2G18660.1	+	-	-	-
AT2G18680.1	+	-	-	-
AT2G18690.1	+	-	-	-
AT2G18969.1	+	-	-	-
AT2G19000.1	+	-	-	-
AT2G19280.1	+	-	-	-
AT2G19590.1	+	-	-	-
AT2G20210.1	+	-	-	-
AT2G20230.1	+	-	-	-
AT2G20310.1	+	-	-	-
AT2G20362.1	+	-	-	-
AT2G20710.1	+	-	-	-
AT2G20815.1	+	-	-	-
AT2G20870.1	+	-	-	-
AT2G20875.1	+	-	-	-
AT2G21080.1	+	-	-	-
AT2G21140.1	+	-	-	-
AT2G21180.1	+	-	-	-
AT2G21720.1	+	-	-	-
AT2G21930.1	+	-	-	-
AT2G21950.1	+	-	-	-
AT2G22180.1	+	-	-	-
AT2G22590.1	+	-	-	-
AT2G22720.2	+	-	-	-
AT2G22810.1	+	-	-	-
AT2G23000.1	+	-	-	-
AT2G23110.1	+	-	-	-
AT2G23755.1	+	-	-	-
AT2G24030.1	+	-	-	-
AT2G24210.1	+	-	-	-
AT2G24440.1	+	-	-	-
AT2G24450.1	+	-	-	-
AT2G24700.1	+	-	-	-
AT2G24960.1	+	-	-	-
AT2G24970.1	+	-	-	-
AT2G25410.1	+	-	-	-
AT2G25490.1	+	-	-	-
AT2G25590.1	+	-	-	-
AT2G25735.1	+	-	-	-
AT2G25770.1	+	-	-	-
AT2G25780.1	+	-	-	-
AT2G25790.1	+	-	-	-
AT2G25890.1	+	-	-	-
AT2G26030.1	+	-	-	-
AT2G26530.1	+	-	-	-
AT2G26790.1	+	-	-	-
AT2G27228.1	+	-	-	-
AT2G27260.1	+	-	-	-
AT2G27315.1	+	-	-	-
AT2G27360.1	+	-	-	-
AT2G27385.1	+	-	-	-
AT2G27430.1	+	-	-	-
AT2G27480.1	+	-	-	-
AT2G28085.1	+	-	-	-
AT2G28105.1	+	-	-	-
AT2G28330.1	+	-	-	-
AT2G28430.1	+	-	-	-
AT2G28440.1	+	-	-	-
AT2G29510.1	+	-	-	-
AT2G29660.1	+	-	-	-
AT2G30280.1	+	-	-	-
AT2G30395.1	+	-	-	-
AT2G30480.3	+	-	-	-
AT2G30890.1	+	-	-	-
AT2G31081.1	+	-	-	-
AT2G31480.1	+	-	-	-
AT2G31940.1	+	-	-	-
AT2G31945.1	+	-	-	-
AT2G31985.1	+	-	-	-
AT2G32020.1	+	-	-	-
AT2G32120.1	+	-	-	-
AT2G32240.1	+	-	-	-
AT2G32280.1	+	-	-	-
AT2G32290.1	+	-	-	-
AT2G32300.1	+	-	-	-
AT2G32840.1	+	-	-	-
AT2G33360.1	+	-	-	-
AT2G33385.2	+	-	-	-
AT2G33690.1	+	-	-	-
AT2G34320.1	+	-	-	-
AT2G34520.1	+	-	-	-
AT2G34530.1	+	-	-	-
AT2G34580.1	+	-	-	-
AT2G34610.1	+	-	-	-
AT2G34700.1	+	-	-	-
AT2G34780.1	+	-	-	-
AT2G34930.1	+	-	-	-
AT2G35290.1	+	-	-	-
AT2G35300.1	+	-	-	-
AT2G35470.1	+	-	-	-
AT2G36100.1	+	-	-	-
AT2G36220.1	+	-	-	-
AT2G36640.1	+	-	-	-
AT2G36690.1	+	-	-	-
AT2G36970.1	+	-	-	-
AT2G37100.1	+	-	-	-
AT2G37330.1	+	-	-	-
AT2G37480.1	+	-	-	-
AT2G37530.1	+	-	-	-
AT2G37678.1	+	-	-	-
AT2G37820.1	+	-	-	-
AT2G37880.1	+	-	-	-
AT2G38185.4	+	-	-	-
AT2G38420.1	+	-	-	-
AT2G38430.1	+	-	-	-
AT2G38465.1	+	-	-	-
AT2G38550.1	+	-	-	-
AT2G38760.1	+	-	-	-
AT2G38830.1	+	-	-	-
AT2G38860.2	+	-	-	-
AT2G38870.1	+	-	-	-
AT2G39230.1	+	-	-	-
AT2G39490.1	+	-	-	-
AT2G39920.1	+	-	-	-
AT2G40113.1	+	-	-	-
AT2G40390.1	+	-	-	-
AT2G40940.1	+	-	-	-
AT2G41180.1	+	-	-	-
AT2G41200.1	+	-	-	-
AT2G41342.1	+	-	-	-
AT2G41475.1	+	-	-	-
AT2G41600.5	+	-	-	-
AT2G41610.1	+	-	-	-
AT2G42000.2	+	-	-	-
AT2G42260.1	+	-	-	-
AT2G42560.1	+	-	-	-
AT2G42800.1	+	-	-	-
AT2G42900.1	+	-	-	-
AT2G43060.1	+	-	-	-
AT2G43260.1	+	-	-	-
AT2G43310.1	+	-	-	-
AT2G43540.1	+	-	-	-
AT2G43990.1	+	-	-	-
AT2G44190.1	+	-	-	-
AT2G44600.1	+	-	-	-
AT2G45060.1	+	-	-	-
AT2G46050.1	+	-	-	-
AT2G46140.1	+	-	-	-
AT2G46240.1	+	-	-	-
AT2G46300.1	+	-	-	-
AT2G46735.1	+	-	-	-
AT2G46980.2	+	-	-	-
AT2G47485.1	+	-	-	-
AT2G47600.1	+	-	-	-
AT3G01175.1	+	-	-	-
AT3G01510.1	+	-	-	-
AT3G01516.1	+	-	-	-
AT3G01860.1	+	-	-	-
AT3G02490.1	+	-	-	-
AT3G02555.1	+	-	-	-
AT3G03040.1	+	-	-	-
AT3G03150.1	+	-	-	-
AT3G03341.1	+	-	-	-
AT3G03700.1	+	-	-	-
AT3G03730.1	+	-	-	-
AT3G03860.1	+	-	-	-
AT3G04440.1	+	-	-	-
AT3G04580.1	+	-	-	-
AT3G05250.1	+	-	-	-
AT3G05330.1	+	-	-	-
AT3G05920.1	+	-	-	-
AT3G05975.1	+	-	-	-
AT3G06160.2	+	-	-	-
AT3G06240.1	+	-	-	-
AT3G06250.1	+	-	-	-
AT3G06390.1	+	-	-	-
AT3G06560.1	+	-	-	-
AT3G06780.1	+	-	-	-
AT3G06950.1	+	-	-	-
AT3G07150.1	+	-	-	-
AT3G07450.1	+	-	-	-
AT3G07580.2	+	-	-	-
AT3G07600.1	+	-	-	-
AT3G07640.1	+	-	-	-
AT3G07730.1	+	-	-	-
AT3G07870.1	+	-	-	-
AT3G07930.3	+	-	-	-
AT3G08490.1	+	-	-	-
AT3G08780.1	+	-	-	-
AT3G08800.1	+	-	-	-
AT3G09080.1	+	-	-	-
AT3G09120.1	+	-	-	-
AT3G09140.1	+	-	-	-
AT3G09510.1	+	-	-	-
AT3G09860.1	+	-	-	-
AT3G10020.1	+	-	-	-
AT3G10120.1	+	-	-	-
AT3G10940.1	+	-	-	-
AT3G11150.1	+	-	-	-
AT3G11890.2	+	-	-	-
AT3G12920.1	+	-	-	-
AT3G12960.1	+	-	-	-
AT3G13020.1	+	-	-	-
AT3G13160.1	+	-	-	-
AT3G13360.1	+	-	-	-
AT3G13480.1	+	-	-	-
AT3G13840.1	+	-	-	-
AT3G13898.1	+	-	-	-
AT3G13980.1	+	-	-	-
AT3G14200.1	+	-	-	-
AT3G14280.1	+	-	-	-
AT3G14362.1	+	-	-	-
AT3G14760.1	+	-	-	-
AT3G14880.1	+	-	-	-
AT3G15070.1	+	-	-	-
AT3G15390.1	+	-	-	-
AT3G15740.1	+	-	-	-
AT3G15750.1	+	-	-	-
AT3G15760.1	+	-	-	-
AT3G15900.1	+	-	-	-
AT3G16175.1	+	-	-	-
AT3G16180.1	+	-	-	-
AT3G16300.1	+	-	-	-
AT3G16660.1	+	-	-	-
AT3G16670.1	+	-	-	-
AT3G16890.1	+	-	-	-
AT3G17070.1	+	-	-	-
AT3G17210.1	+	-	-	-
AT3G17220.1	+	-	-	-
AT3G17380.1	+	-	-	-
AT3G18035.1	+	-	-	-
AT3G18150.1	+	-	-	-
AT3G18280.1	+	-	-	-
AT3G18310.1	+	-	-	-
AT3G18670.1	+	-	-	-
AT3G18770.1	+	-	-	-
AT3G18840.2	+	-	-	-
AT3G18960.1	+	-	-	-
AT3G19660.1	+	-	-	-
AT3G20015.1	+	-	-	-
AT3G20170.1	+	-	-	-
AT3G20280.1	+	-	-	-
AT3G20340.1	+	-	-	-
AT3G20490.1	+	-	-	-
AT3G20980.1	+	-	-	-
AT3G21000.1	+	-	-	-
AT3G21150.1	+	-	-	-
AT3G21510.1	+	-	-	-
AT3G21570.1	+	-	-	-
AT3G22060.1	+	-	-	-
AT3G22170.1	+	-	-	-
AT3G22250.1	+	-	-	-
AT3G22470.1	+	-	-	-
AT3G22942.1	+	-	-	-
AT3G23150.1	+	-	-	-
AT3G23360.1	+	-	-	-
AT3G23440.1	+	-	-	-
AT3G23740.1	+	-	-	-
AT3G23910.1	+	-	-	-
AT3G24020.1	+	-	-	-
AT3G24100.1	+	-	-	-
AT3G24110.1	+	-	-	-
AT3G24225.1	+	-	-	-
AT3G24420.1	+	-	-	-
AT3G24500.1	+	-	-	-
AT3G24760.1	+	-	-	-
AT3G25130.1	+	-	-	-
AT3G25545.1	+	-	-	-
AT3G25750.1	+	-	-	-
AT3G25820.1	+	-	-	-
AT3G25830.1	+	-	-	-
AT3G26040.1	+	-	-	-
AT3G26050.1	+	-	-	-
AT3G26090.1	+	-	-	-
AT3G26350.1	+	-	-	-
AT3G26360.1	+	-	-	-
AT3G26600.1	+	-	-	-
AT3G26922.1	+	-	-	-
AT3G27420.1	+	-	-	-
AT3G27520.1	+	-	-	-
AT3G28370.1	+	-	-	-
AT3G28410.1	+	-	-	-
AT3G28455.1	+	-	-	-
AT3G28880.1	+	-	-	-
AT3G28890.1	+	-	-	-
AT3G29310.1	+	-	-	-
AT3G29370.1	+	-	-	-
AT3G29400.1	+	-	-	-
AT3G29410.1	+	-	-	-
AT3G29770.1	+	-	-	-
AT3G29785.1	+	-	-	-
AT3G29830.1	+	-	-	-
AT3G36659.1	+	-	-	-
AT3G42723.1	+	-	-	-
AT3G43110.1	+	-	-	-
AT3G44380.1	+	-	-	-
AT3G44735.1	+	-	-	-
AT3G44810.1	+	-	-	-
AT3G45080.1	+	-	-	-
AT3G45650.1	+	-	-	-
AT3G45680.1	+	-	-	-
AT3G46260.1	+	-	-	-
AT3G46580.1	+	-	-	-
AT3G46750.1	+	-	-	-
AT3G46860.1	+	-	-	-
AT3G47510.1	+	-	-	-
AT3G47680.1	+	-	-	-
AT3G47833.1	+	-	-	-
AT3G48080.1	+	-	-	-
AT3G48090.1	+	-	-	-
AT3G48210.1	+	-	-	-
AT3G48270.1	+	-	-	-
AT3G48510.1	+	-	-	-
AT3G48675.1	+	-	-	-
AT3G48690.1	+	-	-	-
AT3G49055.1	+	-	-	-
AT3G49070.1	+	-	-	-
AT3G49400.1	+	-	-	-
AT3G49490.1	+	-	-	-
AT3G49580.1	+	-	-	-
AT3G49590.3	+	-	-	-
AT3G49700.1	+	-	-	-
AT3G50610.1	+	-	-	-
AT3G50900.1	+	-	-	-
AT3G50980.1	+	-	-	-
AT3G51325.1	+	-	-	-
AT3G51380.1	+	-	-	-
AT3G51590.1	+	-	-	-
AT3G52105.1	+	-	-	-
AT3G52230.1	+	-	-	-
AT3G52320.1	+	-	-	-
AT3G52420.1	+	-	-	-
AT3G52430.1	+	-	-	-
AT3G52710.1	+	-	-	-
AT3G53040.1	+	-	-	-
AT3G53240.1	+	-	-	-
AT3G54000.1	+	-	-	-
AT3G54070.1	+	-	-	-
AT3G54200.1	+	-	-	-
AT3G54260.1	+	-	-	-
AT3G54310.1	+	-	-	-
AT3G54630.1	+	-	-	-
AT3G54980.1	+	-	-	-
AT3G55040.1	+	-	-	-
AT3G55230.1	+	-	-	-
AT3G55470.1	+	-	-	-
AT3G55646.1	+	-	-	-
AT3G55820.1	+	-	-	-
AT3G56360.1	+	-	-	-
AT3G56870.1	+	-	-	-
AT3G56880.1	+	-	-	-
AT3G56891.1	+	-	-	-
AT3G57500.1	+	-	-	-
AT3G57570.2	+	-	-	-
AT3G57860.1	+	-	-	-
AT3G57930.1	+	-	-	-
AT3G58720.2	+	-	-	-
AT3G58770.1	+	-	-	-
AT3G58850.1	+	-	-	-
AT3G58930.1	+	-	-	-
AT3G59200.1	+	-	-	-
AT3G59230.1	+	-	-	-
AT3G59240.1	+	-	-	-
AT3G59300.1	+	-	-	-
AT3G59690.1	+	-	-	-
AT3G60270.1	+	-	-	-
AT3G60290.1	+	-	-	-
AT3G60310.1	+	-	-	-
AT3G60400.1	+	-	-	-
AT3G60410.1	+	-	-	-
AT3G60650.1	+	-	-	-
AT3G60890.2	+	-	-	-
AT3G61190.1	+	-	-	-
AT3G61200.1	+	-	-	-
AT3G61370.1	+	-	-	-
AT3G61510.1	+	-	-	-
AT3G61660.1	+	-	-	-
AT3G61810.1	+	-	-	-
AT3G62300.2	+	-	-	-
AT3G62620.1	+	-	-	-
AT3G62730.1	+	-	-	-
AT3G62880.1	+	-	-	-
AT3G63180.1	+	-	-	-
AT3G63420.1	+	-	-	-
AT4G00160.1	+	-	-	-
AT4G00260.1	+	-	-	-
AT4G00390.1	+	-	-	-
AT4G00420.2	+	-	-	-
AT4G00440.2	+	-	-	-
AT4G00467.1	+	-	-	-
AT4G00525.1	+	-	-	-
AT4G00610.1	+	-	-	-
AT4G00650.1	+	-	-	-
AT4G00695.3	+	-	-	-
AT4G00895.1	+	-	-	-
AT4G00930.1	+	-	-	-
AT4G00955.1	+	-	-	-
AT4G00980.1	+	-	-	-
AT4G01060.1	+	-	-	-
AT4G01170.1	+	-	-	-
AT4G01290.1	+	-	-	-
AT4G02235.1	+	-	-	-
AT4G02250.1	+	-	-	-
AT4G03220.1	+	-	-	-
AT4G03500.1	+	-	-	-
AT4G03620.1	+	-	-	-
AT4G03630.1	+	-	-	-
AT4G04980.1	+	-	-	-
AT4G05010.1	+	-	-	-
AT4G05030.1	+	-	-	-
AT4G05230.1	+	-	-	-
AT4G05460.1	+	-	-	-
AT4G07950.1	+	-	-	-
AT4G08040.1	+	-	-	-
AT4G08250.1	+	-	-	-
AT4G08670.1	+	-	-	-
AT4G09680.1	+	-	-	-
AT4G09775.1	+	-	-	-
AT4G10020.1	+	-	-	-
AT4G10200.1	+	-	-	-
AT4G10230.1	+	-	-	-
AT4G10400.1	+	-	-	-
AT4G10660.1	+	-	-	-
AT4G10720.1	+	-	-	-
AT4G10970.6	+	-	-	-
AT4G11000.1	+	-	-	-
AT4G11280.1	+	-	-	-
AT4G11630.1	+	-	-	-
AT4G11655.1	+	-	-	-
AT4G11670.1	+	-	-	-
AT4G11970.1	+	-	-	-
AT4G12140.1	+	-	-	-
AT4G12540.1	+	-	-	-
AT4G12560.1	+	-	-	-
AT4G12970.1	+	-	-	-
AT4G13230.1	+	-	-	-
AT4G13270.1	+	-	-	-
AT4G13580.1	+	-	-	-
AT4G13810.1	+	-	-	-
AT4G14103.2	+	-	-	-
AT4G14200.1	+	-	-	-
AT4G14490.1	+	-	-	-
AT4G14746.1	+	-	-	-
AT4G14805.1	+	-	-	-
AT4G15210.1	+	-	-	-
AT4G15390.1	+	-	-	-
AT4G15630.1	+	-	-	-
AT4G15760.1	+	-	-	-
AT4G15790.1	+	-	-	-
AT4G15950.1	+	-	-	-
AT4G16146.1	+	-	-	-
AT4G16400.1	+	-	-	-
AT4G16447.1	+	-	-	-
AT4G16730.1	+	-	-	-
AT4G16807.1	+	-	-	-
AT4G17000.1	+	-	-	-
AT4G17030.1	+	-	-	-
AT4G17565.1	+	-	-	-
AT4G17680.1	+	-	-	-
AT4G17960.1	+	-	-	-
AT4G17970.1	+	-	-	-
AT4G18650.1	+	-	-	-
AT4G18690.1	+	-	-	-
AT4G18980.1	+	-	-	-
AT4G19060.1	+	-	-	-
AT4G19220.1	+	-	-	-
AT4G19905.1	+	-	-	-
AT4G19980.1	+	-	-	-
AT4G20010.1	+	-	-	-
AT4G20030.1	+	-	-	-
AT4G20190.1	+	-	-	-
AT4G20720.1	+	-	-	-
AT4G20790.1	+	-	-	-
AT4G20970.1	+	-	-	-
AT4G21020.1	+	-	-	-
AT4G21170.1	+	-	-	-
AT4G21240.1	+	-	-	-
AT4G21320.1	+	-	-	-
AT4G21510.1	+	-	-	-
AT4G21705.1	+	-	-	-
AT4G21780.1	+	-	-	-
AT4G21820.1	+	-	-	-
AT4G21920.1	+	-	-	-
AT4G22060.1	+	-	-	-
AT4G22180.1	+	-	-	-
AT4G22530.1	+	-	-	-
AT4G22600.1	+	-	-	-
AT4G22660.1	+	-	-	-
AT4G22745.1	+	-	-	-
AT4G22758.1	+	-	-	-
AT4G22860.1	+	-	-	-
AT4G22900.1	+	-	-	-
AT4G23050.2	+	-	-	-
AT4G23340.1	+	-	-	-
AT4G23910.1	+	-	-	-
AT4G24204.3	+	-	-	-
AT4G24230.6	+	-	-	-
AT4G24340.1	+	-	-	-
AT4G24480.1	+	-	-	-
AT4G24500.1	+	-	-	-
AT4G24510.1	+	-	-	-
AT4G25190.2	+	-	-	-
AT4G25300.1	+	-	-	-
AT4G25330.1	+	-	-	-
AT4G25672.1	+	-	-	-
AT4G26090.1	+	-	-	-
AT4G26190.1	+	-	-	-
AT4G26200.1	+	-	-	-
AT4G26410.1	+	-	-	-
AT4G26450.1	+	-	-	-
AT4G26455.1	+	-	-	-
AT4G26990.1	+	-	-	-
AT4G27190.1	+	-	-	-
AT4G27380.1	+	-	-	-
AT4G27510.1	+	-	-	-
AT4G27560.1	+	-	-	-
AT4G27790.1	+	-	-	-
AT4G27810.1	+	-	-	-
AT4G28210.1	+	-	-	-
AT4G28230.1	+	-	-	-
AT4G28240.1	+	-	-	-
AT4G28820.1	+	-	-	-
AT4G28990.2	+	-	-	-
AT4G29090.1	+	-	-	-
AT4G29420.1	+	-	-	-
AT4G29560.1	+	-	-	-
AT4G29820.1	+	-	-	-
AT4G29940.1	+	-	-	-
AT4G30150.1	+	-	-	-
AT4G30320.1	+	-	-	-
AT4G30380.1	+	-	-	-
AT4G30410.2	+	-	-	-
AT4G30420.1	+	-	-	-
AT4G30660.1	+	-	-	-
AT4G30770.1	+	-	-	-
AT4G30880.1	+	-	-	-
AT4G30993.2	+	-	-	-
AT4G31060.1	+	-	-	-
AT4G31070.1	+	-	-	-
AT4G31115.2	+	-	-	-
AT4G31270.1	+	-	-	-
AT4G31360.1	+	-	-	-
AT4G31500.1	+	-	-	-
AT4G31640.1	+	-	-	-
AT4G31805.1	+	-	-	-
AT4G31830.1	+	-	-	-
AT4G31840.1	+	-	-	-
AT4G31910.1	+	-	-	-
AT4G31930.1	+	-	-	-
AT4G32100.1	+	-	-	-
AT4G32190.1	+	-	-	-
AT4G32560.1	+	-	-	-
AT4G32870.1	+	-	-	-
AT4G33180.1	+	-	-	-
AT4G33280.1	+	-	-	-
AT4G33300.1	+	-	-	-
AT4G33467.1	+	-	-	-
AT4G33540.1	+	-	-	-
AT4G33550.1	+	-	-	-
AT4G33870.1	+	-	-	-
AT4G34400.1	+	-	-	-
AT4G34419.1	+	-	-	-
AT4G34550.1	+	-	-	-
AT4G35070.1	+	-	-	-
AT4G35440.2	+	-	-	-
AT4G35510.1	+	-	-	-
AT4G35690.1	+	-	-	-
AT4G35905.1	+	-	-	-
AT4G36470.1	+	-	-	-
AT4G36950.1	+	-	-	-
AT4G37090.1	+	-	-	-
AT4G37445.1	+	-	-	-
AT4G37608.1	+	-	-	-
AT4G37630.1	+	-	-	-
AT4G37700.1	+	-	-	-
AT4G37770.1	+	-	-	-
AT4G37820.1	+	-	-	-
AT4G37850.1	+	-	-	-
AT4G38070.1	+	-	-	-
AT4G38760.1	+	-	-	-
AT4G38770.1	+	-	-	-
AT4G38980.1	+	-	-	-
AT4G39840.1	+	-	-	-
AT5G01120.1	+	-	-	-
AT5G01260.2	+	-	-	-
AT5G01300.1	+	-	-	-
AT5G01450.1	+	-	-	-
AT5G01740.1	+	-	-	-
AT5G01870.1	+	-	-	-
AT5G01900.1	+	-	-	-
AT5G01910.1	+	-	-	-
AT5G02020.1	+	-	-	-
AT5G02110.1	+	-	-	-
AT5G02200.2	+	-	-	-
AT5G02390.1	+	-	-	-
AT5G02420.1	+	-	-	-
AT5G02700.1	+	-	-	-
AT5G02710.1	+	-	-	-
AT5G02920.1	+	-	-	-
AT5G03100.1	+	-	-	-
AT5G03120.1	+	-	-	-
AT5G03390.1	+	-	-	-
AT5G03670.1	+	-	-	-
AT5G03780.1	+	-	-	-
AT5G03970.1	+	-	-	-
AT5G04000.2	+	-	-	-
AT5G04010.1	+	-	-	-
AT5G04080.1	+	-	-	-
AT5G04320.2	+	-	-	-
AT5G04370.2	+	-	-	-
AT5G04670.1	+	-	-	-
AT5G04720.1	+	-	-	-
AT5G05190.1	+	-	-	-
AT5G05250.1	+	-	-	-
AT5G05500.1	+	-	-	-
AT5G05960.1	+	-	-	-
AT5G06310.1	+	-	-	-
AT5G06760.1	+	-	-	-
AT5G06810.1	+	-	-	-
AT5G06980.4	+	-	-	-
AT5G07380.3	+	-	-	-
AT5G07610.1	+	-	-	-
AT5G07800.1	+	-	-	-
AT5G07900.1	+	-	-	-
AT5G08040.1	+	-	-	-
AT5G08120.1	+	-	-	-
AT5G08240.1	+	-	-	-
AT5G08310.1	+	-	-	-
AT5G08430.1	+	-	-	-
AT5G08480.2	+	-	-	-
AT5G09463.1	+	-	-	-
AT5G09530.1	+	-	-	-
AT5G10110.1	+	-	-	-
AT5G10210.1	+	-	-	-
AT5G10745.1	+	-	-	-
AT5G10830.1	+	-	-	-
AT5G11030.2	+	-	-	-
AT5G11440.1	+	-	-	-
AT5G11530.1	+	-	-	-
AT5G11540.1	+	-	-	-
AT5G11630.1	+	-	-	-
AT5G11890.1	+	-	-	-
AT5G12020.1	+	-	-	-
AT5G12100.1	+	-	-	-
AT5G12240.1	+	-	-	-
AT5G13140.1	+	-	-	-
AT5G13250.1	+	-	-	-
AT5G13470.1	+	-	-	-
AT5G13700.1	+	-	-	-
AT5G14090.1	+	-	-	-
AT5G14990.1	+	-	-	-
AT5G15280.1	+	-	-	-
AT5G15320.1	+	-	-	-
AT5G15410.1	+	-	-	-
AT5G15780.1	+	-	-	-
AT5G15980.1	+	-	-	-
AT5G16110.1	+	-	-	-
AT5G16460.1	+	-	-	-
AT5G16950.1	+	-	-	-
AT5G17200.1	+	-	-	-
AT5G17590.1	+	-	-	-
AT5G17630.1	+	-	-	-
AT5G17780.2	+	-	-	-
AT5G18850.1	+	-	-	-
AT5G18950.1	+	-	-	-
AT5G19030.1	+	-	-	-
AT5G19151.1	+	-	-	-
AT5G19190.1	+	-	-	-
AT5G19473.1	+	-	-	-
AT5G19970.1	+	-	-	-
AT5G20200.1	+	-	-	-
AT5G20630.1	+	-	-	-
AT5G20790.1	+	-	-	-
AT5G20970.1	+	-	-	-
AT5G22580.1	+	-	-	-
AT5G22870.1	+	-	-	-
AT5G23160.1	+	-	-	-
AT5G23400.1	+	-	-	-
AT5G23960.1	+	-	-	-
AT5G24830.1	+	-	-	-
AT5G24980.1	+	-	-	-
AT5G25290.1	+	-	-	-
AT5G25340.1	+	-	-	-
AT5G25350.1	+	-	-	-
AT5G25610.1	+	-	-	-
AT5G25840.1	+	-	-	-
AT5G26630.1	+	-	-	-
AT5G27010.1	+	-	-	-
AT5G27240.1	+	-	-	-
AT5G27330.1	+	-	-	-
AT5G27750.1	+	-	-	-
AT5G27920.1	+	-	-	-
AT5G28460.1	+	-	-	-
AT5G28910.2	+	-	-	-
AT5G28950.1	+	-	-	-
AT5G28960.1	+	-	-	-
AT5G32460.1	+	-	-	-
AT5G35110.1	+	-	-	-
AT5G35450.1	+	-	-	-
AT5G35695.1	+	-	-	-
AT5G35810.1	+	-	-	-
AT5G36100.1	+	-	-	-
AT5G36110.1	+	-	-	-
AT5G36228.1	+	-	-	-
AT5G37474.1	+	-	-	-
AT5G37478.1	+	-	-	-
AT5G37840.1	+	-	-	-
AT5G37870.1	+	-	-	-
AT5G37930.1	+	-	-	-
AT5G38170.1	+	-	-	-
AT5G38386.1	+	-	-	-
AT5G38590.2	+	-	-	-
AT5G38690.1	+	-	-	-
AT5G38790.1	+	-	-	-
AT5G39450.1	+	-	-	-
AT5G39570.1	+	-	-	-
AT5G40020.1	+	-	-	-
AT5G40450.1	+	-	-	-
AT5G40520.2	+	-	-	-
AT5G40600.1	+	-	-	-
AT5G40690.1	+	-	-	-
AT5G40960.1	+	-	-	-
AT5G41470.1	+	-	-	-
AT5G41560.1	+	-	-	-
AT5G41840.1	+	-	-	-
AT5G41980.1	+	-	-	-
AT5G42210.1	+	-	-	-
AT5G42330.1	+	-	-	-
AT5G42370.2	+	-	-	-
AT5G42500.1	+	-	-	-
AT5G42655.1	+	-	-	-
AT5G42710.1	+	-	-	-
AT5G42760.2	+	-	-	-
AT5G42785.1	+	-	-	-
AT5G42900.1	+	-	-	-
AT5G42905.1	+	-	-	-
AT5G43470.1	+	-	-	-
AT5G43630.1	+	-	-	-
AT5G43920.1	+	-	-	-
AT5G44150.1	+	-	-	-
AT5G44550.1	+	-	-	-
AT5G44600.1	+	-	-	-
AT5G45120.1	+	-	-	-
AT5G45440.1	+	-	-	-
AT5G45480.1	+	-	-	-
AT5G45500.1	+	-	-	-
AT5G45540.1	+	-	-	-
AT5G45590.1	+	-	-	-
AT5G45610.1	+	-	-	-
AT5G45660.1	+	-	-	-
AT5G45690.1	+	-	-	-
AT5G45910.1	+	-	-	-
AT5G46140.1	+	-	-	-
AT5G46295.1	+	-	-	-
AT5G46600.1	+	-	-	-
AT5G46610.1	+	-	-	-
AT5G46930.1	+	-	-	-
AT5G46940.1	+	-	-	-
AT5G46970.1	+	-	-	-
AT5G47050.1	+	-	-	-
AT5G47280.1	+	-	-	-
AT5G47455.4	+	-	-	-
AT5G47470.1	+	-	-	-
AT5G47550.1	+	-	-	-
AT5G47940.1	+	-	-	-
AT5G48330.1	+	-	-	-
AT5G48540.1	+	-	-	-
AT5G49040.1	+	-	-	-
AT5G49210.1	+	-	-	-
AT5G49320.1	+	-	-	-
AT5G49525.1	+	-	-	-
AT5G49560.1	+	-	-	-
AT5G49690.1	+	-	-	-
AT5G50010.1	+	-	-	-
AT5G50090.1	+	-	-	-
AT5G50130.1	+	-	-	-
AT5G50360.1	+	-	-	-
AT5G50600.1	+	-	-	-
AT5G50700.1	+	-	-	-
AT5G52070.1	+	-	-	-
AT5G52160.1	+	-	-	-
AT5G52230.1	+	-	-	-
AT5G52270.1	+	-	-	-
AT5G52300.1	+	-	-	-
AT5G52530.1	+	-	-	-
AT5G52740.1	+	-	-	-
AT5G52900.1	+	-	-	-
AT5G53210.1	+	-	-	-
AT5G53220.1	+	-	-	-
AT5G53230.1	+	-	-	-
AT5G53440.1	+	-	-	-
AT5G53670.1	+	-	-	-
AT5G53690.1	+	-	-	-
AT5G53840.1	+	-	-	-
AT5G53940.1	+	-	-	-
AT5G54010.1	+	-	-	-
AT5G54060.1	+	-	-	-
AT5G54250.1	+	-	-	-
AT5G54920.2	+	-	-	-
AT5G54970.1	+	-	-	-
AT5G55125.1	+	-	-	-
AT5G55150.1	+	-	-	-
AT5G55980.1	+	-	-	-
AT5G56370.1	+	-	-	-
AT5G56420.1	+	-	-	-
AT5G56550.1	+	-	-	-
AT5G56820.1	+	-	-	-
AT5G56850.1	+	-	-	-
AT5G57490.1	+	-	-	-
AT5G57510.1	+	-	-	-
AT5G57770.1	+	-	-	-
AT5G58210.3	+	-	-	-
AT5G58340.1	+	-	-	-
AT5G58610.1	+	-	-	-
AT5G58660.1	+	-	-	-
AT5G58750.1	+	-	-	-
AT5G59050.1	+	-	-	-
AT5G59080.1	+	-	-	-
AT5G59310.1	+	-	-	-
AT5G59380.1	+	-	-	-
AT5G59460.1	+	-	-	-
AT5G59520.1	+	-	-	-
AT5G60030.1	+	-	-	-
AT5G60610.1	+	-	-	-
AT5G60720.1	+	-	-	-
AT5G61290.1	+	-	-	-
AT5G61370.1	+	-	-	-
AT5G61400.1	+	-	-	-
AT5G61750.1	+	-	-	-
AT5G61865.1	+	-	-	-
AT5G61990.1	+	-	-	-
AT5G62065.1	+	-	-	-
AT5G62080.1	+	-	-	-
AT5G62360.1	+	-	-	-
AT5G62370.1	+	-	-	-
AT5G62560.1	+	-	-	-
AT5G62575.2	+	-	-	-
AT5G63905.1	+	-	-	-
AT5G64170.2	+	-	-	-
AT5G64230.1	+	-	-	-
AT5G64250.2	+	-	-	-
AT5G64480.1	+	-	-	-
AT5G64530.1	+	-	-	-
AT5G64667.1	+	-	-	-
AT5G64680.3	+	-	-	-
AT5G64980.1	+	-	-	-
AT5G65005.1	+	-	-	-
AT5G65030.1	+	-	-	-
AT5G65120.1	+	-	-	-
AT5G65500.1	+	-	-	-
AT5G65560.1	+	-	-	-
AT5G65685.1	+	-	-	-
AT5G65800.1	+	-	-	-
AT5G65870.1	+	-	-	-
AT5G66170.2	+	-	-	-
AT5G66800.1	+	-	-	-
AT5G66816.1	+	-	-	-
AT5G66820.1	+	-	-	-
AT5G66980.1	+	-	-	-
AT5G67080.1	+	-	-	-
AT5G67480.2	+	-	-	-
ATMG00210.1	+	-	-	-
AT1G08460.1	+	-	-	NA
AT1G08770.1	+	-	-	NA
AT1G13080.1	+	-	-	NA
AT1G19240.1	+	-	-	NA
AT1G28220.1	+	-	-	NA
AT1G31817.1	+	-	-	NA
AT1G54870.1	+	-	-	NA
AT1G68795.1	+	-	-	NA
AT1G70650.1	+	-	-	NA
AT1G70820.1	+	-	-	NA
AT1G72230.1	+	-	-	NA
AT1G73340.1	+	-	-	NA
AT1G76280.3	+	-	-	NA
AT1G79780.1	+	-	-	NA
AT2G01640.1	+	-	-	NA
AT2G01818.1	+	-	-	NA
AT2G16990.1	+	-	-	NA
AT2G18520.1	+	-	-	NA
AT2G27130.1	+	-	-	NA
AT2G27340.2	+	-	-	NA
AT2G28130.1	+	-	-	NA
AT2G28160.1	+	-	-	NA
AT2G28500.1	+	-	-	NA
AT2G28900.1	+	-	-	NA
AT2G33205.1	+	-	-	NA
AT2G38750.1	+	-	-	NA
AT2G39540.1	+	-	-	NA
AT2G40200.1	+	-	-	NA
AT2G40840.1	+	-	-	NA
AT2G42690.1	+	-	-	NA
AT3G01840.1	+	-	-	NA
AT3G06120.1	+	-	-	NA
AT3G07350.1	+	-	-	NA
AT3G08660.1	+	-	-	NA
AT3G13677.1	+	-	-	NA
AT3G19800.1	+	-	-	NA
AT3G20070.1	+	-	-	NA
AT3G22100.1	+	-	-	NA
AT3G26540.1	+	-	-	NA
AT3G48970.1	+	-	-	NA
AT3G49340.1	+	-	-	NA
AT3G61960.1	+	-	-	NA
AT4G00530.1	+	-	-	NA
AT4G00910.1	+	-	-	NA
AT4G01990.1	+	-	-	NA
AT4G13080.1	+	-	-	NA
AT4G20040.1	+	-	-	NA
AT4G21760.1	+	-	-	NA
AT4G23540.1	+	-	-	NA
AT4G24910.1	+	-	-	NA
AT4G28010.1	+	-	-	NA
AT4G35150.1	+	-	-	NA
AT5G03910.1	+	-	-	NA
AT5G03980.1	+	-	-	NA
AT5G06380.1	+	-	-	NA
AT5G09620.1	+	-	-	NA
AT5G10300.1	+	-	-	NA
AT5G13900.1	+	-	-	NA
AT5G17070.1	+	-	-	NA
AT5G23730.1	+	-	-	NA
AT5G25570.3	+	-	-	NA
AT5G41810.1	+	-	-	NA
AT5G47630.1	+	-	-	NA
AT5G50410.1	+	-	-	NA
AT5G52400.1	+	-	-	NA
AT5G52880.1	+	-	-	NA
AT5G64010.1	+	-	-	NA
AT5G65890.1	+	-	-	NA
AT5G67350.1	+	-	-	NA
AT1G02900.1	+	-	NA	-
AT1G04390.1	+	-	NA	-
AT1G05020.1	+	-	NA	-
AT1G07220.1	+	-	NA	-
AT1G11000.1	+	-	NA	-
AT1G14200.1	+	-	NA	-
AT1G14630.1	+	-	NA	-
AT1G17020.1	+	-	NA	-
AT1G18970.1	+	-	NA	-
AT1G19070.1	+	-	NA	-
AT1G19180.1	+	-	NA	-
AT1G21695.1	+	-	NA	-
AT1G21780.1	+	-	NA	-
AT1G22830.1	+	-	NA	-
AT1G24530.1	+	-	NA	-
AT1G27920.1	+	-	NA	-
AT1G28570.1	+	-	NA	-
AT1G29240.1	+	-	NA	-
AT1G44608.1	+	-	NA	-
AT1G50720.1	+	-	NA	-
AT1G52140.1	+	-	NA	-
AT1G60010.1	+	-	NA	-
AT1G64310.1	+	-	NA	-
AT1G64530.1	+	-	NA	-
AT1G72490.1	+	-	NA	-
AT1G73440.1	+	-	NA	-
AT1G73965.1	+	-	NA	-
AT1G78922.1	+	-	NA	-
AT1G79200.1	+	-	NA	-
AT2G02100.1	+	-	NA	-
AT2G05755.1	+	-	NA	-
AT2G07749.1	+	-	NA	-
AT2G15980.1	+	-	NA	-
AT2G16790.1	+	-	NA	-
AT2G20725.1	+	-	NA	-
AT2G21530.1	+	-	NA	-
AT2G23560.1	+	-	NA	-
AT2G25625.1	+	-	NA	-
AT2G28690.1	+	-	NA	-
AT2G30300.1	+	-	NA	-
AT2G32380.1	+	-	NA	-
AT2G32530.1	+	-	NA	-
AT2G32540.1	+	-	NA	-
AT2G32620.1	+	-	NA	-
AT2G34990.1	+	-	NA	-
AT2G36370.1	+	-	NA	-
AT2G37310.1	+	-	NA	-
AT2G38580.1	+	-	NA	-
AT2G39690.1	+	-	NA	-
AT2G41950.1	+	-	NA	-
AT2G43420.1	+	-	NA	-
AT2G44820.2	+	-	NA	-
AT3G06070.1	+	-	NA	-
AT3G06330.1	+	-	NA	-
AT3G07250.1	+	-	NA	-
AT3G14470.1	+	-	NA	-
AT3G16510.1	+	-	NA	-
AT3G16565.2	+	-	NA	-
AT3G17340.2	+	-	NA	-
AT3G18610.1	+	-	NA	-
AT3G20180.1	+	-	NA	-
AT3G21420.1	+	-	NA	-
AT3G23840.1	+	-	NA	-
AT3G28857.1	+	-	NA	-
AT3G45290.1	+	-	NA	-
AT3G45750.1	+	-	NA	-
AT3G49000.1	+	-	NA	-
AT3G50430.1	+	-	NA	-
AT3G53320.1	+	-	NA	-
AT3G56400.1	+	-	NA	-
AT3G58130.1	+	-	NA	-
AT3G59680.2	+	-	NA	-
AT3G62190.1	+	-	NA	-
AT4G00870.1	+	-	NA	-
AT4G02920.2	+	-	NA	-
AT4G04370.1	+	-	NA	-
AT4G09890.1	+	-	NA	-
AT4G11690.1	+	-	NA	-
AT4G14190.1	+	-	NA	-
AT4G19840.1	+	-	NA	-
AT4G20260.4	+	-	NA	-
AT4G21870.1	+	-	NA	-
AT4G22370.1	+	-	NA	-
AT4G26310.2	+	-	NA	-
AT4G27250.1	+	-	NA	-
AT4G31470.1	+	-	NA	-
AT4G31560.1	+	-	NA	-
AT4G33980.2	+	-	NA	-
AT4G35890.1	+	-	NA	-
AT4G36680.1	+	-	NA	-
AT4G40080.1	+	-	NA	-
AT5G05365.1	+	-	NA	-
AT5G05860.1	+	-	NA	-
AT5G07475.1	+	-	NA	-
AT5G08640.1	+	-	NA	-
AT5G12920.2	+	-	NA	-
AT5G13270.1	+	-	NA	-
AT5G15290.1	+	-	NA	-
AT5G17610.1	+	-	NA	-
AT5G19250.1	+	-	NA	-
AT5G19650.1	+	-	NA	-
AT5G22450.1	+	-	NA	-
AT5G22890.1	+	-	NA	-
AT5G22930.1	+	-	NA	-
AT5G39530.1	+	-	NA	-
AT5G42290.1	+	-	NA	-
AT5G43490.1	+	-	NA	-
AT5G43822.1	+	-	NA	-
AT5G46060.1	+	-	NA	-
AT5G47710.1	+	-	NA	-
AT5G47740.2	+	-	NA	-
AT5G56880.1	+	-	NA	-
AT5G58375.1	+	-	NA	-
AT5G59020.1	+	-	NA	-
AT5G61220.1	+	-	NA	-
AT5G61680.1	+	-	NA	-
AT5G67550.1	+	-	NA	-
ATMG00850.1	+	-	NA	-
AT1G01800.1	+	NA	-	-
AT1G02180.1	+	NA	-	-
AT1G02820.1	+	NA	-	-
AT1G03290.1	+	NA	-	-
AT1G03495.1	+	NA	-	-
AT1G04030.1	+	NA	-	-
AT1G04570.1	+	NA	-	-
AT1G05030.1	+	NA	-	-
AT1G05120.1	+	NA	-	-
AT1G05420.1	+	NA	-	-
AT1G06010.1	+	NA	-	-
AT1G06500.1	+	NA	-	-
AT1G06510.1	+	NA	-	-
AT1G06620.1	+	NA	-	-
AT1G06650.2	+	NA	-	-
AT1G06790.1	+	NA	-	-
AT1G07020.1	+	NA	-	-
AT1G07130.1	+	NA	-	-
AT1G07350.1	+	NA	-	-
AT1G08170.1	+	NA	-	-
AT1G08790.1	+	NA	-	-
AT1G09920.1	+	NA	-	-
AT1G10650.1	+	NA	-	-
AT1G10710.1	+	NA	-	-
AT1G10820.2	+	NA	-	-
AT1G12120.1	+	NA	-	-
AT1G12230.2	+	NA	-	-
AT1G12330.1	+	NA	-	-
AT1G13190.1	+	NA	-	-
AT1G13230.1	+	NA	-	-
AT1G13360.1	+	NA	-	-
AT1G13420.1	+	NA	-	-
AT1G13480.1	+	NA	-	-
AT1G13520.1	+	NA	-	-
AT1G13700.1	+	NA	-	-
AT1G13920.1	+	NA	-	-
AT1G14130.1	+	NA	-	-
AT1G14680.1	+	NA	-	-
AT1G14860.1	+	NA	-	-
AT1G15100.1	+	NA	-	-
AT1G15400.3	+	NA	-	-
AT1G15660.1	+	NA	-	-
AT1G16630.1	+	NA	-	-
AT1G16650.1	+	NA	-	-
AT1G16790.1	+	NA	-	-
AT1G16905.1	+	NA	-	-
AT1G17110.2	+	NA	-	-
AT1G17170.1	+	NA	-	-
AT1G17200.1	+	NA	-	-
AT1G17410.1	+	NA	-	-
AT1G17940.1	+	NA	-	-
AT1G18190.1	+	NA	-	-
AT1G18560.1	+	NA	-	-
AT1G18880.1	+	NA	-	-
AT1G19010.1	+	NA	-	-
AT1G19130.1	+	NA	-	-
AT1G19210.1	+	NA	-	-
AT1G19530.1	+	NA	-	-
AT1G19670.1	+	NA	-	-
AT1G19680.1	+	NA	-	-
AT1G20970.1	+	NA	-	-
AT1G21010.1	+	NA	-	-
AT1G21670.1	+	NA	-	-
AT1G21680.1	+	NA	-	-
AT1G21770.1	+	NA	-	-
AT1G22160.1	+	NA	-	-
AT1G22680.1	+	NA	-	-
AT1G22810.1	+	NA	-	-
AT1G23110.1	+	NA	-	-
AT1G23965.1	+	NA	-	-
AT1G24020.1	+	NA	-	-
AT1G24095.1	+	NA	-	-
AT1G24130.1	+	NA	-	-
AT1G25240.1	+	NA	-	-
AT1G25320.1	+	NA	-	-
AT1G26610.1	+	NA	-	-
AT1G26761.1	+	NA	-	-
AT1G26820.1	+	NA	-	-
AT1G27290.1	+	NA	-	-
AT1G27340.1	+	NA	-	-
AT1G27410.1	+	NA	-	-
AT1G27700.1	+	NA	-	-
AT1G27950.1	+	NA	-	-
AT1G28410.1	+	NA	-	-
AT1G28700.1	+	NA	-	-
AT1G28710.1	+	NA	-	-
AT1G29420.1	+	NA	-	-
AT1G29490.1	+	NA	-	-
AT1G29500.1	+	NA	-	-
AT1G30240.2	+	NA	-	-
AT1G30370.1	+	NA	-	-
AT1G30870.1	+	NA	-	-
AT1G31290.1	+	NA	-	-
AT1G31440.1	+	NA	-	-
AT1G31460.1	+	NA	-	-
AT1G31670.1	+	NA	-	-
AT1G31940.1	+	NA	-	-
AT1G32310.1	+	NA	-	-
AT1G32320.1	+	NA	-	-
AT1G33270.1	+	NA	-	-
AT1G33340.1	+	NA	-	-
AT1G33590.1	+	NA	-	-
AT1G34640.1	+	NA	-	-
AT1G35210.1	+	NA	-	-
AT1G35420.2	+	NA	-	-
AT1G35710.1	+	NA	-	-
AT1G36990.1	+	NA	-	-
AT1G43245.1	+	NA	-	-
AT1G43722.1	+	NA	-	-
AT1G43760.1	+	NA	-	-
AT1G47200.1	+	NA	-	-
AT1G47350.1	+	NA	-	-
AT1G47820.1	+	NA	-	-
AT1G48635.2	+	NA	-	-
AT1G49050.1	+	NA	-	-
AT1G49330.1	+	NA	-	-
AT1G49770.1	+	NA	-	-
AT1G51630.1	+	NA	-	-
AT1G52220.1	+	NA	-	-
AT1G52520.1	+	NA	-	-
AT1G52565.1	+	NA	-	-
AT1G52620.1	+	NA	-	-
AT1G52690.1	+	NA	-	-
AT1G52780.1	+	NA	-	-
AT1G53520.1	+	NA	-	-
AT1G53560.1	+	NA	-	-
AT1G54070.1	+	NA	-	-
AT1G54200.1	+	NA	-	-
AT1G54410.1	+	NA	-	-
AT1G54990.1	+	NA	-	-
AT1G55080.1	+	NA	-	-
AT1G55160.3	+	NA	-	-
AT1G55205.2	+	NA	-	-
AT1G55540.2	+	NA	-	-
AT1G55590.1	+	NA	-	-
AT1G55790.1	+	NA	-	-
AT1G56000.1	+	NA	-	-
AT1G56280.1	+	NA	-	-
AT1G58330.1	+	NA	-	-
AT1G58430.1	+	NA	-	-
AT1G59590.1	+	NA	-	-
AT1G60190.1	+	NA	-	-
AT1G60420.1	+	NA	-	-
AT1G61000.1	+	NA	-	-
AT1G61170.1	+	NA	-	-
AT1G61600.1	+	NA	-	-
AT1G61740.1	+	NA	-	-
AT1G61810.3	+	NA	-	-
AT1G62250.1	+	NA	-	-
AT1G62420.1	+	NA	-	-
AT1G62422.1	+	NA	-	-
AT1G62520.1	+	NA	-	-
AT1G63310.1	+	NA	-	-
AT1G63470.1	+	NA	-	-
AT1G63940.2	+	NA	-	-
AT1G64160.1	+	NA	-	-
AT1G66730.1	+	NA	-	-
AT1G66830.1	+	NA	-	-
AT1G66910.1	+	NA	-	-
AT1G67000.1	+	NA	-	-
AT1G67570.1	+	NA	-	-
AT1G68185.1	+	NA	-	-
AT1G68450.1	+	NA	-	-
AT1G68550.1	+	NA	-	-
AT1G69080.1	+	NA	-	-
AT1G69160.1	+	NA	-	-
AT1G69210.1	+	NA	-	-
AT1G70200.1	+	NA	-	-
AT1G70660.1	+	NA	-	-
AT1G70900.1	+	NA	-	-
AT1G71000.1	+	NA	-	-
AT1G71865.1	+	NA	-	-
AT1G72240.1	+	NA	-	-
AT1G72690.1	+	NA	-	-
AT1G73177.1	+	NA	-	-
AT1G73390.1	+	NA	-	-
AT1G73740.1	+	NA	-	-
AT1G74160.1	+	NA	-	-
AT1G74240.1	+	NA	-	-
AT1G74950.1	+	NA	-	-
AT1G75260.1	+	NA	-	-
AT1G76020.1	+	NA	-	-
AT1G76190.1	+	NA	-	-
AT1G76560.1	+	NA	-	-
AT1G76730.1	+	NA	-	-
AT1G76770.1	+	NA	-	-
AT1G76980.1	+	NA	-	-
AT1G77060.1	+	NA	-	-
AT1G77540.1	+	NA	-	-
AT1G78810.1	+	NA	-	-
AT1G78890.1	+	NA	-	-
AT1G78995.1	+	NA	-	-
AT1G79460.1	+	NA	-	-
AT1G79720.1	+	NA	-	-
AT1G79740.1	+	NA	-	-
AT1G79800.1	+	NA	-	-
AT1G80080.1	+	NA	-	-
AT1G80710.1	+	NA	-	-
AT2G01050.1	+	NA	-	-
AT2G01210.1	+	NA	-	-
AT2G01610.1	+	NA	-	-
AT2G02150.1	+	NA	-	-
AT2G02360.1	+	NA	-	-
AT2G02955.1	+	NA	-	-
AT2G03810.1	+	NA	-	-
AT2G04235.1	+	NA	-	-
AT2G04790.2	+	NA	-	-
AT2G05160.1	+	NA	-	-
AT2G05210.1	+	NA	-	-
AT2G06000.1	+	NA	-	-
AT2G13350.1	+	NA	-	-
AT2G15630.1	+	NA	-	-
AT2G15680.1	+	NA	-	-
AT2G15960.1	+	NA	-	-
AT2G16070.2	+	NA	-	-
AT2G16365.1	+	NA	-	-
AT2G16630.1	+	NA	-	-
AT2G16880.1	+	NA	-	-
AT2G16890.2	+	NA	-	-
AT2G17080.1	+	NA	-	-
AT2G17450.1	+	NA	-	-
AT2G18540.1	+	NA	-	-
AT2G18670.1	+	NA	-	-
AT2G19150.1	+	NA	-	-
AT2G19390.1	+	NA	-	-
AT2G19530.1	+	NA	-	-
AT2G19640.2	+	NA	-	-
AT2G19910.1	+	NA	-	-
AT2G19930.1	+	NA	-	-
AT2G20080.1	+	NA	-	-
AT2G20495.1	+	NA	-	-
AT2G21090.1	+	NA	-	-
AT2G21195.2	+	NA	-	-
AT2G21250.1	+	NA	-	-
AT2G21260.1	+	NA	-	-
AT2G21750.1	+	NA	-	-
AT2G22010.2	+	NA	-	-
AT2G22330.1	+	NA	-	-
AT2G22660.2	+	NA	-	-
AT2G22880.1	+	NA	-	-
AT2G23690.1	+	NA	-	-
AT2G23770.1	+	NA	-	-
AT2G24190.2	+	NA	-	-
AT2G24240.1	+	NA	-	-
AT2G24530.1	+	NA	-	-
AT2G25010.1	+	NA	-	-
AT2G25060.1	+	NA	-	-
AT2G27035.1	+	NA	-	-
AT2G27080.1	+	NA	-	-
AT2G27140.1	+	NA	-	-
AT2G27660.1	+	NA	-	-
AT2G27830.1	+	NA	-	-
AT2G28420.1	+	NA	-	-
AT2G28780.1	+	NA	-	-
AT2G28840.1	+	NA	-	-
AT2G29540.3	+	NA	-	-
AT2G30150.1	+	NA	-	-
AT2G30600.5	+	NA	-	-
AT2G31560.1	+	NA	-	-
AT2G32030.1	+	NA	-	-
AT2G32150.1	+	NA	-	-
AT2G32210.1	+	NA	-	-
AT2G33280.1	+	NA	-	-
AT2G33320.1	+	NA	-	-
AT2G33855.1	+	NA	-	-
AT2G34440.1	+	NA	-	-
AT2G34670.2	+	NA	-	-
AT2G34730.1	+	NA	-	-
AT2G34750.1	+	NA	-	-
AT2G35010.1	+	NA	-	-
AT2G35730.1	+	NA	-	-
AT2G36110.1	+	NA	-	-
AT2G37035.1	+	NA	-	-
AT2G37730.1	+	NA	-	-
AT2G38500.1	+	NA	-	-
AT2G38540.1	+	NA	-	-
AT2G38680.1	+	NA	-	-
AT2G39190.2	+	NA	-	-
AT2G39300.1	+	NA	-	-
AT2G39445.1	+	NA	-	-
AT2G40020.3	+	NA	-	-
AT2G40095.1	+	NA	-	-
AT2G40250.1	+	NA	-	-
AT2G40316.1	+	NA	-	-
AT2G40460.1	+	NA	-	-
AT2G40475.1	+	NA	-	-
AT2G40740.1	+	NA	-	-
AT2G40780.1	+	NA	-	-
AT2G40815.1	+	NA	-	-
AT2G41010.1	+	NA	-	-
AT2G41450.1	+	NA	-	-
AT2G41750.1	+	NA	-	-
AT2G41820.1	+	NA	-	-
AT2G41890.1	+	NA	-	-
AT2G41905.1	+	NA	-	-
AT2G42110.1	+	NA	-	-
AT2G42190.1	+	NA	-	-
AT2G42670.2	+	NA	-	-
AT2G42780.1	+	NA	-	-
AT2G42840.1	+	NA	-	-
AT2G44300.1	+	NA	-	-
AT2G44430.1	+	NA	-	-
AT2G44640.1	+	NA	-	-
AT2G45080.1	+	NA	-	-
AT2G45360.1	+	NA	-	-
AT2G45550.1	+	NA	-	-
AT2G45600.1	+	NA	-	-
AT2G45760.1	+	NA	-	-
AT2G45860.1	+	NA	-	-
AT2G46150.1	+	NA	-	-
AT2G46630.1	+	NA	-	-
AT2G46850.1	+	NA	-	-
AT3G01570.1	+	NA	-	-
AT3G01600.1	+	NA	-	-
AT3G01660.1	+	NA	-	-
AT3G02100.1	+	NA	-	-
AT3G02220.1	+	NA	-	-
AT3G03280.1	+	NA	-	-
AT3G03360.1	+	NA	-	-
AT3G04880.1	+	NA	-	-
AT3G05690.1	+	NA	-	-
AT3G05900.1	+	NA	-	-
AT3G06100.1	+	NA	-	-
AT3G06778.1	+	NA	-	-
AT3G07040.1	+	NA	-	-
AT3G07390.1	+	NA	-	-
AT3G07420.1	+	NA	-	-
AT3G07760.1	+	NA	-	-
AT3G08970.1	+	NA	-	-
AT3G09280.1	+	NA	-	-
AT3G09390.1	+	NA	-	-
AT3G09470.1	+	NA	-	-
AT3G10080.1	+	NA	-	-
AT3G10572.1	+	NA	-	-
AT3G11110.1	+	NA	-	-
AT3G11590.1	+	NA	-	-
AT3G11680.1	+	NA	-	-
AT3G11780.2	+	NA	-	-
AT3G11810.1	+	NA	-	-
AT3G12345.1	+	NA	-	-
AT3G12940.1	+	NA	-	-
AT3G13700.1	+	NA	-	-
AT3G14160.1	+	NA	-	-
AT3G14870.1	+	NA	-	-
AT3G15353.1	+	NA	-	-
AT3G15370.1	+	NA	-	-
AT3G15430.1	+	NA	-	-
AT3G15580.1	+	NA	-	-
AT3G15620.1	+	NA	-	-
AT3G15780.1	+	NA	-	-
AT3G15810.1	+	NA	-	-
AT3G17668.1	+	NA	-	-
AT3G17860.1	+	NA	-	-
AT3G18160.3	+	NA	-	-
AT3G18295.1	+	NA	-	-
AT3G18420.1	+	NA	-	-
AT3G18510.1	+	NA	-	-
AT3G18570.1	+	NA	-	-
AT3G18715.1	+	NA	-	-
AT3G18990.1	+	NA	-	-
AT3G19000.1	+	NA	-	-
AT3G19120.1	+	NA	-	-
AT3G19330.1	+	NA	-	-
AT3G19550.1	+	NA	-	-
AT3G19720.1	+	NA	-	-
AT3G19780.1	+	NA	-	-
AT3G19920.1	+	NA	-	-
AT3G20220.1	+	NA	-	-
AT3G20420.1	+	NA	-	-
AT3G20600.1	+	NA	-	-
AT3G20898.1	+	NA	-	-
AT3G21190.1	+	NA	-	-
AT3G21710.2	+	NA	-	-
AT3G22380.2	+	NA	-	-
AT3G22540.1	+	NA	-	-
AT3G22550.1	+	NA	-	-
AT3G22640.1	+	NA	-	-
AT3G23350.1	+	NA	-	-
AT3G24160.1	+	NA	-	-
AT3G24255.1	+	NA	-	-
AT3G24660.1	+	NA	-	-
AT3G24780.1	+	NA	-	-
AT3G26330.1	+	NA	-	-
AT3G26680.1	+	NA	-	-
AT3G26760.1	+	NA	-	-
AT3G27050.1	+	NA	-	-
AT3G28640.1	+	NA	-	-
AT3G28950.1	+	NA	-	-
AT3G29075.1	+	NA	-	-
AT3G29970.1	+	NA	-	-
AT3G42670.1	+	NA	-	-
AT3G42725.1	+	NA	-	-
AT3G42860.1	+	NA	-	-
AT3G43120.1	+	NA	-	-
AT3G43850.1	+	NA	-	-
AT3G44160.1	+	NA	-	-
AT3G44240.1	+	NA	-	-
AT3G45070.1	+	NA	-	-
AT3G46020.1	+	NA	-	-
AT3G46540.1	+	NA	-	-
AT3G46850.1	+	NA	-	-
AT3G47800.1	+	NA	-	-
AT3G47960.1	+	NA	-	-
AT3G48180.1	+	NA	-	-
AT3G48280.1	+	NA	-	-
AT3G48360.1	+	NA	-	-
AT3G48770.1	+	NA	-	-
AT3G48880.1	+	NA	-	-
AT3G49160.1	+	NA	-	-
AT3G49650.1	+	NA	-	-
AT3G49750.1	+	NA	-	-
AT3G50560.1	+	NA	-	-
AT3G50770.1	+	NA	-	-
AT3G51500.1	+	NA	-	-
AT3G51580.2	+	NA	-	-
AT3G51710.1	+	NA	-	-
AT3G52110.1	+	NA	-	-
AT3G52130.1	+	NA	-	-
AT3G52740.1	+	NA	-	-
AT3G54060.1	+	NA	-	-
AT3G54350.1	+	NA	-	-
AT3G54420.1	+	NA	-	-
AT3G54500.3	+	NA	-	-
AT3G54510.2	+	NA	-	-
AT3G54880.1	+	NA	-	-
AT3G55350.1	+	NA	-	-
AT3G56250.1	+	NA	-	-
AT3G56970.1	+	NA	-	-
AT3G57062.1	+	NA	-	-
AT3G57120.1	+	NA	-	-
AT3G57320.1	+	NA	-	-
AT3G57540.1	+	NA	-	-
AT3G58790.1	+	NA	-	-
AT3G59550.1	+	NA	-	-
AT3G59670.1	+	NA	-	-
AT3G60080.1	+	NA	-	-
AT3G60480.1	+	NA	-	-
AT3G60540.1	+	NA	-	-
AT3G60550.1	+	NA	-	-
AT3G60720.1	+	NA	-	-
AT3G61350.1	+	NA	-	-
AT3G61390.2	+	NA	-	-
AT3G61770.1	+	NA	-	-
AT3G61920.1	+	NA	-	-
AT3G62200.1	+	NA	-	-
AT3G62210.1	+	NA	-	-
AT3G62640.1	+	NA	-	-
AT3G62650.2	+	NA	-	-
AT3G62760.1	+	NA	-	-
AT3G62810.1	+	NA	-	-
AT3G62820.1	+	NA	-	-
AT3G63030.1	+	NA	-	-
AT3G63060.1	+	NA	-	-
AT3G66656.1	+	NA	-	-
AT4G00290.1	+	NA	-	-
AT4G00755.1	+	NA	-	-
AT4G01590.1	+	NA	-	-
AT4G01700.1	+	NA	-	-
AT4G01935.1	+	NA	-	-
AT4G02090.1	+	NA	-	-
AT4G02380.1	+	NA	-	-
AT4G02715.1	+	NA	-	-
AT4G02880.2	+	NA	-	-
AT4G03180.1	+	NA	-	-
AT4G03260.1	+	NA	-	-
AT4G03270.1	+	NA	-	-
AT4G04220.1	+	NA	-	-
AT4G04320.1	+	NA	-	-
AT4G04330.1	+	NA	-	-
AT4G05400.1	+	NA	-	-
AT4G08850.1	+	NA	-	-
AT4G10080.1	+	NA	-	-
AT4G10170.1	+	NA	-	-
AT4G10250.1	+	NA	-	-
AT4G10390.1	+	NA	-	-
AT4G10890.1	+	NA	-	-
AT4G11950.1	+	NA	-	-
AT4G12320.1	+	NA	-	-
AT4G12450.1	+	NA	-	-
AT4G12570.1	+	NA	-	-
AT4G13030.1	+	NA	-	-
AT4G13400.1	+	NA	-	-
AT4G13530.1	+	NA	-	-
AT4G14310.2	+	NA	-	-
AT4G15240.1	+	NA	-	-
AT4G15417.1	+	NA	-	-
AT4G15480.1	+	NA	-	-
AT4G15610.1	+	NA	-	-
AT4G15755.1	+	NA	-	-
AT4G15820.1	+	NA	-	-
AT4G15910.1	+	NA	-	-
AT4G15920.1	+	NA	-	-
AT4G16160.2	+	NA	-	-
AT4G17250.1	+	NA	-	-
AT4G17895.1	+	NA	-	-
AT4G18335.1	+	NA	-	-
AT4G19170.1	+	NA	-	-
AT4G19191.1	+	NA	-	-
AT4G19350.1	+	NA	-	-
AT4G19440.1	+	NA	-	-
AT4G20090.1	+	NA	-	-
AT4G20100.1	+	NA	-	-
AT4G21250.1	+	NA	-	-
AT4G21540.1	+	NA	-	-
AT4G21610.1	+	NA	-	-
AT4G21700.1	+	NA	-	-
AT4G21890.1	+	NA	-	-
AT4G22300.1	+	NA	-	-
AT4G23020.2	+	NA	-	-
AT4G23690.1	+	NA	-	-
AT4G24110.1	+	NA	-	-
AT4G24690.1	+	NA	-	-
AT4G25020.1	+	NA	-	-
AT4G25140.1	+	NA	-	-
AT4G25170.2	+	NA	-	-
AT4G25200.1	+	NA	-	-
AT4G25790.1	+	NA	-	-
AT4G26540.1	+	NA	-	-
AT4G27460.1	+	NA	-	-
AT4G27590.2	+	NA	-	-
AT4G27660.1	+	NA	-	-
AT4G27670.1	+	NA	-	-
AT4G27860.1	+	NA	-	-
AT4G27870.1	+	NA	-	-
AT4G28560.1	+	NA	-	-
AT4G29250.1	+	NA	-	-
AT4G29720.1	+	NA	-	-
AT4G30390.1	+	NA	-	-
AT4G30900.1	+	NA	-	-
AT4G30940.1	+	NA	-	-
AT4G31890.1	+	NA	-	-
AT4G32490.1	+	NA	-	-
AT4G33040.1	+	NA	-	-
AT4G33130.1	+	NA	-	-
AT4G34280.1	+	NA	-	-
AT4G34750.1	+	NA	-	-
AT4G35160.1	+	NA	-	-
AT4G35680.1	+	NA	-	-
AT4G36040.1	+	NA	-	-
AT4G37000.1	+	NA	-	-
AT4G37240.1	+	NA	-	-
AT4G37340.1	+	NA	-	-
AT4G37810.1	+	NA	-	-
AT4G38280.1	+	NA	-	-
AT4G38540.1	+	NA	-	-
AT4G38700.1	+	NA	-	-
AT4G39610.1	+	NA	-	-
AT4G39630.1	+	NA	-	-
AT4G39950.1	+	NA	-	-
AT5G01015.1	+	NA	-	-
AT5G01075.1	+	NA	-	-
AT5G01590.1	+	NA	-	-
AT5G01670.2	+	NA	-	-
AT5G01790.1	+	NA	-	-
AT5G01980.1	+	NA	-	-
AT5G02440.1	+	NA	-	-
AT5G02520.1	+	NA	-	-
AT5G02880.1	+	NA	-	-
AT5G03050.1	+	NA	-	-
AT5G03280.1	+	NA	-	-
AT5G03440.1	+	NA	-	-
AT5G03450.1	+	NA	-	-
AT5G04200.1	+	NA	-	-
AT5G04610.1	+	NA	-	-
AT5G05260.1	+	NA	-	-
AT5G05320.1	+	NA	-	-
AT5G05930.1	+	NA	-	-
AT5G06265.1	+	NA	-	-
AT5G06570.1	+	NA	-	-
AT5G06800.1	+	NA	-	-
AT5G06860.1	+	NA	-	-
AT5G06870.1	+	NA	-	-
AT5G06940.1	+	NA	-	-
AT5G07330.1	+	NA	-	-
AT5G07360.1	+	NA	-	-
AT5G08110.1	+	NA	-	-
AT5G08750.3	+	NA	-	-
AT5G09380.1	+	NA	-	-
AT5G10080.1	+	NA	-	-
AT5G10695.1	+	NA	-	-
AT5G10820.1	+	NA	-	-
AT5G10950.1	+	NA	-	-
AT5G11330.1	+	NA	-	-
AT5G11470.1	+	NA	-	-
AT5G11620.1	+	NA	-	-
AT5G11760.1	+	NA	-	-
AT5G11780.1	+	NA	-	-
AT5G12340.1	+	NA	-	-
AT5G13210.1	+	NA	-	-
AT5G13220.1	+	NA	-	-
AT5G13520.1	+	NA	-	-
AT5G13690.1	+	NA	-	-
AT5G13810.1	+	NA	-	-
AT5G13950.3	+	NA	-	-
AT5G14360.1	+	NA	-	-
AT5G14970.1	+	NA	-	-
AT5G15710.1	+	NA	-	-
AT5G15880.1	+	NA	-	-
AT5G15948.1	+	NA	-	-
AT5G16010.1	+	NA	-	-
AT5G16100.1	+	NA	-	-
AT5G16160.1	+	NA	-	-
AT5G16550.1	+	NA	-	-
AT5G16920.1	+	NA	-	-
AT5G17165.1	+	NA	-	-
AT5G17210.1	+	NA	-	-
AT5G17220.1	+	NA	-	-
AT5G17520.1	+	NA	-	-
AT5G18120.1	+	NA	-	-
AT5G18930.1	+	NA	-	-
AT5G19530.1	+	NA	-	-
AT5G19875.1	+	NA	-	-
AT5G20120.1	+	NA	-	-
AT5G20420.1	+	NA	-	-
[truncated: 1,027 more rows]

## Sheet: TableS5
Table S5. Significantly enriched biological process GO terms in the genes that were lost in H. ovalis, but present in Z. muelleri, Z. marina and five other plant species.
GO ID	Term	p value
GO:0071484	cellular response to light intensity	2.6e-07
GO:0034644	cellular response to UV	2.5e-06
GO:0009773	photosynthetic electron transport in photosystem I	3.8e-06
GO:0010257	NADH dehydrogenase complex assembly	0.00012
GO:0071472	cellular response to salt stress	0.00046
GO:0019430	removal of superoxide radicals	0.00071
GO:0046688	response to copper ion	0.00096
GO:0019684	photosynthesis, light reaction	0.00328
GO:0010117	photoprotection	0.00337
GO:0071490	cellular response to far red light	0.00499
GO:0033473	indoleacetic acid conjugate metabolic process	0.00499
GO:0010193	response to ozone	0.00585
GO:0071483	cellular response to blue light	0.00673
GO:0071329	cellular response to sucrose stimulus	0.0069
GO:0071491	cellular response to red light	0.0069
GO:0009696	salicylic acid metabolic process	0.00768
GO:2000377	regulation of reactive oxygen species metabolism	0.01102
GO:0006032	chitin catabolic process	0.01155
GO:0010027	thylakoid membrane organization	0.01228
GO:0009814	defense response, incompatible interaction	0.01457
GO:0010380	regulation of chlorophyll biosynthetic process	0.01721
GO:0051234	establishment of localization	0.01725
GO:0010030	positive regulation of seed germination	0.0204
GO:0009612	response to mechanical stimulus	0.02745
GO:0010105	negative regulation of ethylene-activated signalling pathway	0.04395
GO:0010119	regulation of stomatal movement	0.04631
GO:0046434	organophosphate catabolic process	0.04853
GO:0042631	cellular response to water deprivation	0.04853
GO:0034605	cellular response to heat	0.04853

## Sheet: TableS6
Table S6. List of orthologous groups that are conserved in Z. muelleri and Z. marina (OGCZ).
Orthogroup ID	Genes
cluster1	augustus_masked-13261_16638--0.0-mRNA-1	augustus_masked-1781_40002--0.0-mRNA-1	augustus_masked-3028_65030--0.4-mRNA-1	augustus_masked-8491_29469_1_7308--0.0-mRNA-1	augustus_masked-9050_16443--0.1-mRNA-1	snap_masked-1030_65725--0.22-mRNA-1	snap_masked-10895_11741--0.9-mRNA-1	snap_masked-11132_33282--0.3-mRNA-1	snap_masked-11374_17477--0.1-mRNA-1	snap_masked-1216_72856--0.14-mRNA-1	snap_masked-12630_12954--0.3-mRNA-1	snap_masked-1276_89025--0.17-mRNA-1	snap_masked-1294_82854--0.3-mRNA-1	snap_masked-13_120932--0.16-mRNA-1	snap_masked-14109_13275--0.1-mRNA-1	snap_masked-1578_101067--0.6-mRNA-1	snap_masked-1850_80431--0.9-mRNA-1	snap_masked-2084_84948--0.16-mRNA-1	snap_masked-271_207054_151835_207054--0.3-mRNA-1	snap_masked-2771_88345--0.10-mRNA-1	snap_masked-2903_34460--0.2-mRNA-1	snap_masked-314_104679--0.22-mRNA-1	snap_masked-3164_65332_2870_25420--0.5-mRNA-1	snap_masked-3470_34173--0.3-mRNA-1	snap_masked-4404_24577--0.6-mRNA-1	snap_masked-5293_34334--0.2-mRNA-1	snap_masked-5563_39965--0.4-mRNA-1	snap_masked-563_220716--1.18-mRNA-1	snap_masked-645_98302_1_56123--0.3-mRNA-1	snap_masked-6905_41808_15713_41808--0.7-mRNA-1	snap_masked-7835_19149--0.2-mRNA-1	snap_masked-8447_22551--0.9-mRNA-1	snap_masked-902_129336_33169_129336--0.14-mRNA-1	snap_masked-9357_14003--0.1-mRNA-1	Zosma117g00710.1	Zosma120g00170.1	Zosma151g00300.1	Zosma179g00140.1	Zosma180g00320.1	Zosma197g00190.1	Zosma215g00430.1	Zosma215g00450.1	Zosma234g00240.1	Zosma255g00030.1	Zosma26g00920.1	Zosma298g00030.1	Zosma355g00050.1	Zosma76g00090.1	Zosma82g00440.1
cluster2	augustus_masked-1067_81225--0.0-mRNA-1	augustus_masked-11284_11190--0.0-mRNA-1	augustus_masked-12274_9898--0.1-mRNA-1	augustus_masked-15182_6593--0.0-mRNA-1	augustus_masked-1577_89306--0.4-mRNA-1	augustus_masked-1937_78776_24479_38406--0.0-mRNA-1	augustus_masked-1964_79358--0.0-mRNA-1	augustus_masked-572_92054--0.1-mRNA-1	augustus_masked-622_126407_20938_126407--0.4-mRNA-1	augustus_masked-658_327369_37229_327369--0.5-mRNA-1	augustus_masked-9981_22032--0.0-mRNA-1	snap_masked-1042_45098--0.3-mRNA-1	snap_masked-1762_55114--0.3-mRNA-1	snap_masked-3310_115253_48239_115253--0.11-mRNA-1	snap_masked-3584_83820_1_55151--0.4-mRNA-1	snap_masked-4021_72454--0.16-mRNA-1	snap_masked-4889_26695--0.3-mRNA-1	snap_masked-5555_87675--0.10-mRNA-1	snap_masked-5756_100930_21874_99416--0.11-mRNA-1	snap_masked-6099_86289_17922_86289--0.8-mRNA-1	snap_masked-7365_71928--0.3-mRNA-1	snap_masked-7365_71928--0.4-mRNA-1	snap_masked-81_121730_60749_121730--0.19-mRNA-1	snap_masked-829_117226_72162_117226--0.12-mRNA-1	snap_masked-8306_53128--0.4-mRNA-1	augustus_masked-1227_68581--0.5-mRNA-1	augustus_masked-3820_48329--0.1-mRNA-1	augustus_masked-4326_81399_1_23954--0.1-mRNA-1	augustus_masked-6768_41456--0.0-mRNA-1	augustus_masked-8478_15433--0.0-mRNA-1	snap_masked-2777_51536--0.7-mRNA-1	snap_masked-3274_31209_1_24106--0.2-mRNA-1	snap_masked-703_106615_23441_106615--0.10-mRNA-1	snap_masked-8125_22418--0.2-mRNA-1	augustus_masked-11521_18219--0.2-mRNA-1	augustus_masked-1162_52994--0.3-mRNA-1	augustus_masked-1432_44599--0.1-mRNA-1	augustus_masked-1437_79564--0.4-mRNA-1	augustus_masked-16437_9287--0.1-mRNA-1	augustus_masked-215_86323_47533_86323--0.2-mRNA-1	augustus_masked-3675_102041_1_72220--0.9-mRNA-1	augustus_masked-5214_30679--0.2-mRNA-1	augustus_masked-5529_21428_1_7370--0.0-mRNA-1	augustus_masked-8836_14836--0.0-mRNA-1	augustus_masked-8864_32276--0.1-mRNA-1	snap_masked-12682_20742--0.10-mRNA-1	snap_masked-14230_19290--0.0-mRNA-1	snap_masked-178_108872_1_84305--0.24-mRNA-1	snap_masked-226_88834_29560_88834--0.12-mRNA-1
cluster3	Zosma109g00400.1	Zosma110g00200.1	Zosma1110g00010.1	Zosma112g00640.1	Zosma11g00070.1	Zosma11g00750.1	Zosma1213g00010.1	Zosma1224g00020.1	Zosma127g00010.1	Zosma12g00630.1	Zosma137g00030.1	Zosma137g00530.1	Zosma138g00240.1	Zosma140g00310.1	Zosma1458g00010.1	Zosma1528g00010.1	Zosma15g00030.1	Zosma1674g00010.1	Zosma176g00010.1	Zosma179g00010.1	Zosma186g00200.1	Zosma199g00370.1	Zosma1g02190.1	Zosma1g03960.1	Zosma1g04040.1	Zosma201g00010.1	Zosma201g00240.1	Zosma202g00110.1	Zosma211g00050.1	Zosma217g00150.1	Zosma223g00110.1	Zosma224g00040.1	Zosma22g00450.1	Zosma234g00300.1	Zosma23g00070.1	Zosma240g00120.1	Zosma249g00010.1	Zosma261g00280.1	Zosma268g00010.1	Zosma268g00190.1	Zosma275g00110.1	Zosma2g02830.1	Zosma300g00010.1	Zosma305g00110.1	Zosma314g00160.1	Zosma346g00050.1	Zosma34g00480.1	Zosma351g00010.1	Zosma36g00430.1
cluster4	augustus_masked-10065_21793_1_18848--0.2-mRNA-1	augustus_masked-12062_28956_1_7413--0.0-mRNA-1	augustus_masked-12565_35167--0.2-mRNA-1	augustus_masked-15219_8257--0.0-mRNA-1	augustus_masked-15487_9847--0.1-mRNA-1	augustus_masked-3282_119987_1_100404--0.0-mRNA-1	augustus_masked-4492_68594--0.6-mRNA-1	augustus_masked-85_242909_103455_198492--0.2-mRNA-1	augustus_masked-915_113411--0.1-mRNA-1	snap_masked-132_221576_82702_221576--0.11-mRNA-1	snap_masked-13423_24249_3498_24249--0.1-mRNA-1	snap_masked-1414_66160--0.5-mRNA-1	snap_masked-1477_44646_1_7032--0.1-mRNA-1	snap_masked-1559_54123--0.15-mRNA-1	snap_masked-1596_57840_18560_57840--0.7-mRNA-1	snap_masked-1664_51882_1_21256--0.1-mRNA-1	snap_masked-2177_77376--0.13-mRNA-1	snap_masked-2980_127287--0.17-mRNA-1	snap_masked-300_128701_29940_128701--0.6-mRNA-1	snap_masked-3054_39622--0.6-mRNA-1	snap_masked-521_51714--0.13-mRNA-1	snap_masked-5533_28158--0.4-mRNA-1	snap_masked-754_94434--0.16-mRNA-1	snap_masked-7743_41629_1_28174--0.3-mRNA-1	snap_masked-8111_22288--0.0-mRNA-1	Zosma22g00650.1	Zosma263g00030.1	augustus_masked-3219_43418--0.3-mRNA-1	snap_masked-1812_103560--0.15-mRNA-1	snap_masked-4952_50519--0.9-mRNA-1	snap_masked-6703_18789--0.2-mRNA-1	augustus_masked-276_59964_25273_59964--0.3-mRNA-1	augustus_masked-7450_65540--0.0-mRNA-1	snap_masked-311_182347--0.31-mRNA-1	snap_masked-312_66245_1_49139--0.7-mRNA-1	snap_masked-4039_56154_30770_56154--0.4-mRNA-1	augustus_masked-337_137824--0.4-mRNA-1	augustus_masked-7781_16659--0.1-mRNA-1	snap_masked-3913_74091--0.9-mRNA-1	augustus_masked-8366_27470--0.3-mRNA-1	augustus_masked-357_62128_43964_53759--0.0-mRNA-1	augustus_masked-7026_18158--0.0-mRNA-1	augustus_masked-5745_46389--0.0-mRNA-1	augustus_masked-3615_53401--0.0-mRNA-1	augustus_masked-7892_91424_17256_91424--0.3-mRNA-1	snap_masked-1158_170024_1_100125--0.17-mRNA-1	snap_masked-14033_15276--0.0-mRNA-1	snap_masked-2303_39397--0.2-mRNA-1	snap_masked-3495_61628_3922_43230--0.6-mRNA-1
cluster5	Zosma151g00290.1	Zosma151g00320.1	Zosma16g00110.1	Zosma215g00470.1	Zosma219g00060.1	Zosma272g00030.1	Zosma348g00010.1	Zosma355g00060.1	Zosma378g00010.1	Zosma6g01870.1	Zosma99g00200.1	Zosma119g00130.1	Zosma120g00180.1	Zosma121g00560.1	Zosma121g00570.1	Zosma135g00020.1	Zosma135g00030.1	Zosma151g00260.1	Zosma151g00330.1	Zosma163g00040.1	Zosma16g00100.1	Zosma175g00360.1	Zosma179g00150.1	Zosma181g00070.1	Zosma183g00330.1	Zosma197g00210.1	Zosma197g00220.1	Zosma204g00100.1	Zosma225g00280.1	Zosma22g00140.1	Zosma240g00020.1	Zosma259g00190.1	Zosma298g00050.1	Zosma2g00330.1	Zosma2g00340.1	Zosma2g02750.1	Zosma30g01280.1	Zosma313g00270.1	Zosma348g00020.1	Zosma3g01500.1	Zosma408g00120.1	Zosma44g01410.1	Zosma483g00060.1	Zosma60g00550.1	Zosma694g00040.1	Zosma73g00250.1	Zosma7g01700.1	Zosma7g01770.1	Zosma99g00190.1
cluster6	augustus_masked-1154_107502--0.2-mRNA-1	augustus_masked-2720_56627--0.1-mRNA-1	augustus_masked-3501_119590_15311_119590--0.4-mRNA-1	augustus_masked-359_123912_1_26438--0.4-mRNA-1	augustus_masked-3992_38152--0.1-mRNA-1	augustus_masked-491_67325_10471_67325--0.0-mRNA-1	augustus_masked-6747_41807_1_14096--0.0-mRNA-1	maker-1024_75506_1_60362--0.16-mRNA-1	maker-13649_19056--0.6-mRNA-1	maker-15970_14514--0.10-mRNA-1	maker-1794_35965--0.8-mRNA-1	maker-1941_48574--0.24-mRNA-1	maker-1941_48574--0.25-mRNA-1	maker-37_86939--0.25-mRNA-1	maker-4196_51123--0.17-mRNA-1	maker-443_107958--0.24-mRNA-1	maker-6243_47735--0.12-mRNA-1	snap_masked-13942_8690--0.3-mRNA-1	snap_masked-3758_120039--0.22-mRNA-1	snap_masked-3894_61059_1_55346--0.4-mRNA-1	snap_masked-531_64011--0.14-mRNA-1	Zosma109g00360.1	Zosma115g00300.1	Zosma14g01200.1	Zosma192g00070.1	Zosma289g00390.1	Zosma48g00390.1	Zosma50g00310.1	Zosma67g00080.1	Zosma72g00650.1	Zosma83g00600.1	Zosma99g00470.1	Zosma9g00500.1	Zosma9g00510.1	snap_masked-3894_61059_1_55346--0.5-mRNA-1	augustus_masked-3964_32877--0.3-mRNA-1	augustus_masked-4213_35694--0.1-mRNA-1	Zosma29g01440.1	Zosma41g00760.1	augustus_masked-359_123912_26810_123912--0.4-mRNA-1	augustus_masked-4108_25459--0.4-mRNA-1	maker-5719_36997--0.32-mRNA-1	maker-1731_46096--0.11-mRNA-1	maker-3715_36073--0.11-mRNA-1	maker-1858_58051_18489_58051--0.19-mRNA-1
cluster7	augustus_masked-101_87501_64102_87501--0.0-mRNA-1	augustus_masked-10226_64970--0.5-mRNA-1	augustus_masked-10386_13600--0.0-mRNA-1	augustus_masked-11394_12207--0.0-mRNA-1	augustus_masked-3074_80936--0.3-mRNA-1	augustus_masked-3157_34516--0.1-mRNA-1	augustus_masked-4502_66258_1_56025--0.2-mRNA-1	maker-3438_29394--0.6-mRNA-1	snap_masked-10442_25923--0.5-mRNA-1	snap_masked-18065_6713--0.1-mRNA-1	snap_masked-1867_101883_36150_101883--0.5-mRNA-1	snap_masked-2324_92523_46469_84047--0.4-mRNA-1	snap_masked-2887_35322--0.5-mRNA-1	snap_masked-3598_146996_81602_146996--0.2-mRNA-1	snap_masked-3684_36801--0.5-mRNA-1	snap_masked-5272_117057_1_18910--0.3-mRNA-1	snap_masked-6668_109506_12098_109506--0.11-mRNA-1	Zosma15g01130.1	Zosma69g00870.1	augustus_masked-1137_137143_1_95235--0.3-mRNA-1	snap_masked-144_106455_1_96758--0.10-mRNA-1	augustus_masked-9300_36807--0.2-mRNA-1	snap_masked-13398_14806--0.4-mRNA-1	snap_masked-7265_17683--0.6-mRNA-1	snap_masked-1264_122731--0.36-mRNA-1	snap_masked-13402_10221--0.1-mRNA-1	snap_masked-2538_91599--0.4-mRNA-1	snap_masked-2750_44874--0.4-mRNA-1	snap_masked-421_63994--0.13-mRNA-1	snap_masked-9445_30657--0.2-mRNA-1	snap_masked-3357_66361--0.15-mRNA-1	Zosma118g00510.1	snap_masked-1221_60608--0.6-mRNA-1	augustus_masked-14533_9170--0.1-mRNA-1	snap_masked-11710_33039--0.7-mRNA-1	augustus_masked-2400_68855--0.2-mRNA-1	snap_masked-12417_12456--0.2-mRNA-1	augustus_masked-3290_84846_44844_62075--0.0-mRNA-1	snap_masked-2654_40640_2109_40640--0.7-mRNA-1	snap_masked-976_48508_5731_48508--0.2-mRNA-1	snap_masked-2798_58660--0.6-mRNA-1	snap_masked-1010_86878_1_14921--0.3-mRNA-1	augustus_masked-1257_101539--0.1-mRNA-1
cluster8	augustus_masked-14222_13881--0.0-mRNA-1	augustus_masked-2284_33014_1_27013--0.0-mRNA-1	augustus_masked-2_130580--0.1-mRNA-1	augustus_masked-3446_38401--0.0-mRNA-1	augustus_masked-5545_52567--0.0-mRNA-1	augustus_masked-709_59170--0.2-mRNA-1	augustus_masked-7119_17969--0.0-mRNA-1	snap_masked-1671_162286_15718_69296--0.14-mRNA-1	snap_masked-5430_72750--0.1-mRNA-1	snap_masked-6761_38288--0.2-mRNA-1	snap_masked-683_92257--0.7-mRNA-1	Zosma106g00710.1	Zosma17g00710.1	Zosma180g00280.1	Zosma180g00290.1	Zosma1g01190.1	Zosma217g00040.1	Zosma337g00020.1	Zosma390g00020.1	Zosma390g00040.1	Zosma390g00050.1	Zosma563g00060.1	Zosma563g00080.1	Zosma563g00090.1	Zosma59g00650.1	Zosma67g00010.1	Zosma67g00020.1	augustus_masked-19448_6509--0.0-mRNA-1	snap_masked-6441_25973--0.1-mRNA-1	Zosma563g00050.1	Zosma563g00070.1	augustus_masked-3372_86429--0.0-mRNA-1	augustus_masked-781_86813_1_10778--0.0-mRNA-1	snap_masked-13176_28251_20030_28251--0.1-mRNA-1	snap_masked-13414_18732--0.0-mRNA-1	snap_masked-15136_16908--0.1-mRNA-1	Zosma106g00680.1	Zosma217g00050.1	Zosma106g00720.1	Zosma10g00960.1	Zosma174g00280.1	augustus_masked-5010_36418--0.0-mRNA-1
cluster9	augustus_masked-16862_6612--0.0-mRNA-1	augustus_masked-55_82419_1_60859--0.1-mRNA-1	maker-1277_51131--0.20-mRNA-1	maker-4660_42466--0.4-mRNA-1	maker-5640_32385--0.7-mRNA-1	snap_masked-2524_84961--0.7-mRNA-1	snap_masked-4957_30571--0.4-mRNA-1	snap_masked-7922_19337--0.6-mRNA-1	Zosma113g00680.1	Zosma223g00060.1	Zosma331g00140.1	Zosma343g00010.1	Zosma46g00640.1	augustus_masked-2396_58159--0.1-mRNA-1	maker-3527_27379--0.9-mRNA-1	snap_masked-5403_27206--0.1-mRNA-1	Zosma106g00700.1	Zosma176g00080.1	snap_masked-1277_51131--0.8-mRNA-1	Zosma2195g00010.1	maker-1003_159786--0.39-mRNA-1	maker-7922_19337--0.15-mRNA-1	maker-828_76013--0.22-mRNA-1	snap_masked-11755_14531_3960_14531--0.5-mRNA-1	snap_masked-17016_14022--0.2-mRNA-1	Zosma223g00100.1	snap_masked-2524_84961--0.8-mRNA-1	Zosma113g00690.1	snap_masked-1277_51131--0.9-mRNA-1	snap_masked-10924_25724--0.2-mRNA-1	maker-7636_34754--0.5-mRNA-1
cluster10	maker-2835_48732--0.8-mRNA-1	Zosma1g04020.1	Zosma223g00040.1	Zosma234g00270.1	Zosma472g00030.1	Zosma17g01320.1	Zosma22g01090.1	Zosma274g00040.1	Zosma61g00150.1	snap_masked-13724_19953--0.4-mRNA-1	Zosma472g00010.1	Zosma351g00020.1	Zosma472g00020.1	Zosma789g00010.1	snap_masked-1729_58048_7249_52843--0.3-mRNA-1	Zosma96g00330.1	snap_masked-17332_6289--0.1-mRNA-1	snap_masked-3887_121945_55130_121945--0.1-mRNA-1	Zosma351g00030.1	Zosma691g00020.1	Zosma789g00020.1	Zosma61g00180.1	Zosma63g00480.1	Zosma73g00100.1	Zosma623g00070.1	Zosma516g00010.1	Zosma658g00010.1	Zosma18g01270.1
cluster11	Zosma31g00420.1	Zosma147g00040.1	Zosma33g00800.1	Zosma4g00810.1	snap_masked-4547_65078--0.14-mRNA-1	Zosma270g00050.1	Zosma67g00070.1	snap_masked-3884_88816_1_50903--0.2-mRNA-1	Zosma101g00420.1	Zosma147g00350.1	Zosma170g00540.1	Zosma27g01490.1	Zosma303g00010.1	Zosma86g00630.1	Zosma105g00310.1	Zosma105g00560.1	Zosma14g01800.1	Zosma164g00410.1	Zosma28g00660.1	Zosma67g00700.1	Zosma73g00290.1	Zosma78g00340.1	Zosma873g00020.1	Zosma161g00390.1	Zosma208g00090.1	Zosma26g01560.1
cluster12	Zosma194g00020.1	Zosma3g01420.1	Zosma216g00350.1	Zosma30g00050.1	Zosma45g00410.1	Zosma129g00160.1	Zosma271g00140.1	Zosma2g03000.1	Zosma62g00390.1	Zosma13g01320.1	Zosma267g00400.1	Zosma40g00590.1	Zosma187g00200.1	Zosma193g00510.1	Zosma62g00300.1	Zosma13g01100.1	Zosma84g00120.1	Zosma108g00120.1	maker-18441_7768--0.3-mRNA-1	maker-723_100060_27902_100060--0.25-mRNA-1	maker-2075_55068_1_20894--0.8-mRNA-1	maker-6306_87378--0.18-mRNA-1	snap_masked-129_139110_33092_139110--0.10-mRNA-1	maker-11080_38084--0.10-mRNA-1	maker-72_224505_154349_224505--0.25-mRNA-1	maker-139_134936_120620_134936--0.1-mRNA-1
cluster13	augustus_masked-10400_12441--0.0-mRNA-1	augustus_masked-760_88804_70663_88804--0.0-mRNA-1	augustus_masked-9962_13676--0.0-mRNA-1	maker-11790_12781--0.7-mRNA-1	maker-318_80461_1_50283--0.11-mRNA-1	maker-5956_20411_1_6011--0.3-mRNA-1	maker-5956_20411_6983_20411--0.7-mRNA-1	snap_masked-4293_82617_1_16803--0.5-mRNA-1	snap_masked-4293_82617_1_16803--0.6-mRNA-1	Zosma122g00660.1	Zosma122g00670.1	Zosma122g00690.1	Zosma122g00710.1	Zosma193g00330.1	Zosma193g00340.1	augustus_masked-5811_57971_1_30488--0.2-mRNA-1	augustus_masked-5956_20411_6983_20411--0.0-mRNA-1	snap_masked-15932_7240--0.0-mRNA-1	augustus_masked-678_79911_27568_79911--0.3-mRNA-1	Zosma122g00680.1	Zosma193g00350.1	snap_masked-11790_12781--0.3-mRNA-1	snap_masked-4293_82617_1_16803--0.4-mRNA-1	augustus_masked-5956_20411_6983_20411--0.1-mRNA-1
cluster14	augustus_masked-10993_21928--0.0-mRNA-1	augustus_masked-239_157851_35546_151966--0.1-mRNA-1	augustus_masked-4523_71918_1_25537--0.0-mRNA-1	augustus_masked-51_142804_40788_142804--0.5-mRNA-1	augustus_masked-889_142921_1_84321--0.3-mRNA-1	snap_masked-14500_7323--0.2-mRNA-1	snap_masked-239_157851_35546_151966--0.13-mRNA-1	snap_masked-5911_52394_23883_52394--0.0-mRNA-1	Zosma239g00230.1	Zosma30g00390.1	Zosma30g00400.1	Zosma3g01840.1	Zosma53g00480.1	Zosma53g00500.1	Zosma53g00510.1	Zosma53g00520.1	Zosma5g00060.1	Zosma5g00070.1	Zosma5g00080.1	Zosma61g00270.1	Zosma61g00280.1	Zosma8062g00010.1	Zosma30g00380.1
cluster15	augustus_masked-11420_24969--0.0-mRNA-1	augustus_masked-20796_6432--0.0-mRNA-1	augustus_masked-4057_65667_1_36063--0.1-mRNA-1	augustus_masked-4057_65667_1_36063--0.2-mRNA-1	augustus_masked-8593_15212--0.0-mRNA-1	maker-14326_23349--0.10-mRNA-1	maker-4334_124732_1_33069--0.10-mRNA-1	maker-6972_18271--0.3-mRNA-1	Zosma11g00480.1	Zosma11g00500.1	Zosma1255g00010.1	Zosma1255g00020.1	Zosma14g01270.1	Zosma14g01300.1	Zosma171g00010.1	Zosma24g00390.1	Zosma24g00410.1	Zosma24g00420.1	Zosma486g00190.1	Zosma591g00010.1	Zosma8g01550.1	Zosma8g01560.1	maker-923_105541_10960_105541--0.42-mRNA-1
cluster16	augustus_masked-10231_29447--0.0-mRNA-1	maker-11482_42442_4605_42442--0.16-mRNA-1	maker-132_221576_1_16382--0.10-mRNA-1	maker-132_221576_1_16382--0.9-mRNA-1	maker-2774_220584--1.18-mRNA-1	maker-4557_24170--0.5-mRNA-1	maker-6711_36694--0.11-mRNA-1	maker-9422_13879--0.4-mRNA-1	maker-9604_21910--0.3-mRNA-1	snap_masked-132_221576_1_16382--0.5-mRNA-1	Zosma127g00120.1	Zosma160g00330.1	Zosma205g00240.1	Zosma223g00020.1	Zosma287g00110.1	Zosma287g00120.1	Zosma287g00130.1	maker-4641_90346_60254_90346--0.14-mRNA-1	maker-8918_46995--0.22-mRNA-1	snap_masked-4557_24170--0.3-mRNA-1	snap_masked-9663_22113--0.6-mRNA-1	maker-6123_25165--0.9-mRNA-1
cluster17	Zosma12192g00010.1	Zosma1g03600.1	Zosma1g03620.1	Zosma22g00330.1	Zosma1g03610.1	Zosma1g03580.1	Zosma1g03590.1	maker-16285_5492--0.4-mRNA-1	maker-171_85320_6829_85320--0.15-mRNA-1	maker-7901_19202--0.6-mRNA-1	maker-2854_80448_1_70143--0.3-mRNA-1	maker-270_114793_1_18055--0.12-mRNA-1	maker-8567_52021--0.16-mRNA-1	maker-18283_13332--0.3-mRNA-1	maker-6284_49050--0.13-mRNA-1	maker-6661_20879_6422_20879--0.5-mRNA-1	maker-14016_21761--0.7-mRNA-1	Zosma265g00210.1	maker-14016_21761--0.4-mRNA-1	maker-1163_226394_105881_191463--0.23-mRNA-1	maker-1163_226394_105881_191463--0.21-mRNA-1	augustus_masked-18059_6210--0.0-mRNA-1
cluster18	augustus_masked-10810_22658--0.1-mRNA-1	augustus_masked-3152_46193_12667_46193--0.2-mRNA-1	snap_masked-11892_10389--0.2-mRNA-1	snap_masked-869_57124--0.10-mRNA-1	augustus_masked-16579_14164_2866_14164--0.0-mRNA-1	augustus_masked-220_99279--0.1-mRNA-1	augustus_masked-49_84346--0.5-mRNA-1	Zosma1787g00010.1	Zosma1787g00020.1	Zosma205g00330.1	Zosma57g00590.1	Zosma57g00610.1	Zosma57g00630.1	Zosma57g00660.1	Zosma57g00670.1	augustus_masked-2565_68449_1_46105--0.0-mRNA-1	Zosma57g00620.1	Zosma57g00650.1	Zosma127g00040.1	Zosma57g00570.1
cluster19	maker-1122_58783--0.13-mRNA-1	maker-444_155985_1_21997--0.3-mRNA-1	snap_masked-2801_35478--0.0-mRNA-1	maker-1445_46791--0.13-mRNA-1	maker-4573_43961_37096_43961--0.1-mRNA-1	maker-4659_43535--0.13-mRNA-1	maker-6866_42772--0.12-mRNA-1	Zosma11g01310.1	Zosma120g00210.1	Zosma150g00280.1	Zosma150g00300.1	Zosma22g01280.1	Zosma487g00060.1	Zosma129g00350.1	Zosma487g00070.1	Zosma63g00350.1	Zosma178g00390.1	Zosma178g00380.1	maker-8466_15456--0.3-mRNA-1	snap_masked-1508_101750_1079_101750--0.5-mRNA-1
cluster20	maker-12052_24728--0.4-mRNA-1	maker-21721_7183--0.2-mRNA-1	maker-4436_30560--0.12-mRNA-1	maker-5415_46058--0.11-mRNA-1	Zosma10g01420.1	Zosma10g01450.1	Zosma111g00500.1	Zosma17g01050.1	Zosma17g01070.1	Zosma218g00090.1	Zosma223g00030.1	Zosma313g00160.1	Zosma377g00010.1	Zosma484g00020.1	Zosma73g00130.1	Zosma79g00620.1	Zosma86g00010.1	Zosma317g00340.1	Zosma86g00030.1	Zosma95g00430.1
cluster21	maker-218_101378--0.24-mRNA-1	maker-620_150809--0.36-mRNA-1	Zosma1802g00020.1	Zosma1802g00030.1	Zosma19g00770.1	Zosma66g00830.1	Zosma92g00720.1	Zosma96g00650.1	Zosma96g00680.1	Zosma96g00690.1	Zosma157g00310.1	Zosma157g00290.1	Zosma157g00300.1	Zosma1802g00010.1	Zosma66g00810.1	Zosma66g00820.1	Zosma66g00850.1	Zosma90g00150.1	maker-5939_50542--0.25-mRNA-1
cluster22	maker-13506_22211--0.3-mRNA-1	augustus_masked-16324_8977--0.0-mRNA-1	maker-15806_13073--0.7-mRNA-1	maker-16182_10929--0.2-mRNA-1	maker-5543_24039--0.4-mRNA-1	maker-9228_26149--0.7-mRNA-1	Zosma238g00170.1	Zosma318g00020.1	Zosma48g00260.1	maker-15691_19788--0.2-mRNA-1	maker-4_132910_11925_94802--0.22-mRNA-1	maker-5601_50930--0.15-mRNA-1	maker-9228_26149--0.6-mRNA-1	Zosma191g00140.1	Zosma2g02850.1	Zosma2g02870.1	Zosma4g02230.1	snap_masked-6877_33391--0.4-mRNA-1
cluster23	augustus_masked-2215_70984--0.1-mRNA-1	augustus_masked-7311_30483--0.0-mRNA-1	maker-1754_95864--0.31-mRNA-1	augustus_masked-6429_19344--0.1-mRNA-1	maker-3701_30237--0.9-mRNA-1	Zosma105g00080.1	Zosma140g00340.1	Zosma188g00280.1	Zosma217g00060.1	Zosma217g00080.1	Zosma217g00100.1	Zosma271g00180.1	Zosma362g00050.1	Zosma5g01090.1	Zosma70g00800.1	Zosma123g00030.1	Zosma188g00250.1	Zosma217g00010.1
cluster24	maker-12244_23614--0.4-mRNA-1	maker-16186_10624--0.1-mRNA-1	maker-8226_22617--0.5-mRNA-1	Zosma151g00030.1	Zosma217g00130.1	maker-17689_25247_1_23131--0.4-mRNA-1	maker-19622_12383--0.5-mRNA-1	maker-8197_31230--0.3-mRNA-1	Zosma2g00030.1	Zosma4g00080.1	Zosma644g00010.1	Zosma392g00020.1	Zosma490g00030.1	Zosma2g00020.1	Zosma18g01380.1	Zosma6g01810.1	Zosma6g01820.1	Zosma218g00040.1
cluster25	augustus_masked-1587_74145--0.8-mRNA-1	augustus_masked-6319_38833--0.1-mRNA-1	Zosma106g00050.1	Zosma106g00070.1	Zosma153g00330.1	Zosma19g01430.1	Zosma19g01440.1	Zosma19g01450.1	Zosma607g00020.1	Zosma607g00030.1	Zosma607g00050.1	Zosma106g00060.1	Zosma607g00040.1	Zosma156g00170.1	Zosma34g01080.1	Zosma607g00010.1	Zosma39g00410.1
cluster26	augustus_masked-6749_41100--0.1-mRNA-1	snap_masked-119_144085--0.27-mRNA-1	augustus_masked-619_75061--0.6-mRNA-1	augustus_masked-7703_38700--0.0-mRNA-1	snap_masked-2456_105657_40352_105657--0.4-mRNA-1	snap_masked-2672_41693--0.5-mRNA-1	snap_masked-5957_29896--0.4-mRNA-1	Zosma12g01000.1	Zosma399g00020.1	Zosma98g00140.1	snap_masked-1323_80732--0.14-mRNA-1	snap_masked-2062_42763--0.5-mRNA-1	maker-1208_153502_144074_153502--0.1-mRNA-1	augustus_masked-10238_12690--0.0-mRNA-1	snap_masked-3113_30171--0.4-mRNA-1	augustus_masked-17837_6191--0.1-mRNA-1	snap_masked-191_91516--0.13-mRNA-1
cluster27	maker-6459_39630_10082_39630--0.16-mRNA-1	Zosma10g00010.1	Zosma1058g00010.1	Zosma204g00010.1	Zosma227g00060.1	Zosma436g00040.1	Zosma456g00040.1	Zosma575g00050.1	Zosma362g00030.1	Zosma476g00010.1	Zosma149g00370.1	Zosma204g00090.1	Zosma224g00030.1	Zosma310g00230.1	Zosma51g00140.1	Zosma624g00010.1	Zosma204g00080.1
cluster28	augustus_masked-10703_12024--0.0-mRNA-1	augustus_masked-5083_101755--0.1-mRNA-1	Zosma119g00090.1	Zosma126g00020.1	Zosma126g00030.1	Zosma154g00530.1	Zosma174g00150.1	Zosma213g00230.1	Zosma436g00050.1	Zosma518g00010.1	Zosma534g00010.1	Zosma534g00030.1	Zosma752g00010.1	Zosma752g00030.1	Zosma213g00220.1	Zosma158g00040.1
cluster29	augustus_masked-10695_13772--0.0-mRNA-1	augustus_masked-2846_62416_11466_47439--0.0-mRNA-1	augustus_masked-4075_80877--0.7-mRNA-1	maker-4075_80877--0.24-mRNA-1	snap_masked-2948_58446_8223_58446--0.3-mRNA-1	snap_masked-3324_28150--0.4-mRNA-1	Zosma226g00060.1	Zosma48g00480.1	Zosma557g00010.1	Zosma55g00130.1	Zosma63g00390.1	Zosma63g00400.1	augustus_masked-12219_11138--0.1-mRNA-1	augustus_masked-3903_67381--0.3-mRNA-1	snap_masked-119_144085--0.10-mRNA-1
cluster30	augustus_masked-1671_162286_1_15041--0.0-mRNA-1	maker-5796_51738--0.17-mRNA-1	snap_masked-10147_31860--0.9-mRNA-1	Zosma156g00450.1	Zosma22g00430.1	Zosma263g00090.1	Zosma490g00070.1	Zosma58g00870.1	Zosma63g00010.1	Zosma9g00470.1	Zosma128g00380.1	Zosma424g00010.1	Zosma590g00020.1	Zosma191g00170.1
cluster31	maker-4344_45112_1_31735--0.17-mRNA-1	maker-8979_22740--0.9-mRNA-1	Zosma63g00530.1	Zosma63g00580.1	Zosma102g00270.1	Zosma12g00020.1	Zosma227g00040.1	Zosma474g00010.1	Zosma4g00920.1	Zosma63g00550.1	Zosma63g00620.1	Zosma84g00630.1	Zosma63g00570.1
cluster32	maker-4645_38793--0.20-mRNA-1	Zosma119g00190.1	Zosma247g00020.1	Zosma71g00560.1	Zosma8g01250.1	Zosma104g00030.1	Zosma10g00020.1	Zosma119g00240.1	Zosma131g00030.1	Zosma180g00310.1	Zosma215g00420.1	Zosma229g00140.1	Zosma17g01060.1
cluster33	Zosma222g00120.1	Zosma42g00180.1	augustus_masked-1373_108766--0.3-mRNA-1	augustus_masked-4179_37508--0.0-mRNA-1	snap_masked-7223_63944--0.6-mRNA-1	Zosma205g00010.1	Zosma333g00040.1	Zosma63g00450.1	Zosma84g00600.1	Zosma200g00250.1	maker-16332_7847--0.5-mRNA-1	maker-7437_40644--0.10-mRNA-1
cluster34	snap_masked-6935_26809--0.2-mRNA-1	augustus_masked-10886_25214_8234_25214--0.0-mRNA-1	maker-9537_13701--0.1-mRNA-1	snap_masked-7804_50013--0.3-mRNA-1	augustus_masked-3522_68758--0.0-mRNA-1	maker-14591_24377--0.3-mRNA-1	snap_masked-17453_10199--0.0-mRNA-1	snap_masked-2676_50419--0.9-mRNA-1	Zosma80g00570.1	Zosma113g00500.1	Zosma212g00040.1	Zosma231g00070.1
cluster35	augustus_masked-13832_13115--0.1-mRNA-1	augustus_masked-5557_71845--0.3-mRNA-1	augustus_masked-5557_71845--0.4-mRNA-1	augustus_masked-633_51627--0.0-mRNA-1	maker-1751_74821--0.24-mRNA-1	maker-402_104924_22453_104924--0.28-mRNA-1	maker-4332_44527--0.4-mRNA-1	maker-8901_29459--0.6-mRNA-1	Zosma228g00260.1	Zosma248g00360.1	Zosma512g00020.1	maker-11102_19004--0.2-mRNA-1
cluster36	augustus_masked-2650_142171--0.1-mRNA-1	maker-3598_146996_1_80698--0.9-mRNA-1	maker-8298_49206--0.9-mRNA-1	Zosma209g00300.1	snap_masked-10195_14970--0.1-mRNA-1	snap_masked-1718_67767--0.9-mRNA-1	snap_masked-18988_5136--0.2-mRNA-1	Zosma209g00310.1	Zosma209g00360.1	snap_masked-2650_142171--0.17-mRNA-1	augustus_masked-1156_68704_8253_68704--0.0-mRNA-1	augustus_masked-14454_15757--0.0-mRNA-1
cluster37	maker-1367_57417--0.16-mRNA-1	maker-1367_57417--0.17-mRNA-1	maker-1367_57417--0.21-mRNA-1	maker-5146_83219_2553_83219--0.10-mRNA-1	maker-5146_83219_2553_83219--0.11-mRNA-1	maker-5146_83219_2553_83219--0.12-mRNA-1	maker-6557_19077--0.6-mRNA-1	maker-7812_20826--0.6-mRNA-1	Zosma264g00020.1	Zosma264g00030.1	Zosma375g00240.1	Zosma375g00250.1
cluster38	Zosma236g00040.1	Zosma348g00050.1	Zosma344g00020.1	Zosma374g00180.1	Zosma71g00240.1	Zosma39g00400.1	Zosma45g00200.1	Zosma236g00030.1	Zosma374g00190.1	maker-12605_26895--0.7-mRNA-1	maker-1822_132028_1_52495--0.10-mRNA-1	maker-14774_7018--0.4-mRNA-1
cluster39	augustus_masked-10372_12481--0.0-mRNA-1	augustus_masked-2224_37372--0.1-mRNA-1	augustus_masked-3165_35592--0.1-mRNA-1	augustus_masked-3372_86429--0.1-mRNA-1	augustus_masked-805_62233_1_43923--0.0-mRNA-1	maker-3372_86429--0.26-mRNA-1	Zosma102g00100.1	Zosma390g00070.1	Zosma390g00080.1	Zosma70g00730.1	augustus_masked-4055_50011_1_14841--0.0-mRNA-1
cluster40	augustus_masked-1229_99470_21441_99470--0.4-mRNA-1	maker-2411_45930--0.18-mRNA-1	maker-5081_67447--0.19-mRNA-1	snap_masked-10981_11637--0.4-mRNA-1	Zosma120g00650.1	Zosma171g00570.1	Zosma171g00580.1	Zosma88g00530.1	Zosma146g00890.1	Zosma146g00910.1	Zosma3603g00010.1
cluster41	augustus_masked-14719_12224--0.0-mRNA-1	augustus_masked-15746_6020--0.0-mRNA-1	maker-4352_24730--0.5-mRNA-1	snap_masked-11491_18640--0.1-mRNA-1	snap_masked-3598_146996_1_80698--0.4-mRNA-1	Zosma125g00280.1	Zosma209g00290.1	Zosma2g02840.1	Zosma318g00010.1	Zosma469g00050.1	augustus_masked-22704_5100--0.0-mRNA-1
cluster42	augustus_masked-2293_132778_53478_132778--0.0-mRNA-1	augustus_masked-2028_90139--0.1-mRNA-1	augustus_masked-2028_90139--0.2-mRNA-1	augustus_masked-2808_50955--0.1-mRNA-1	augustus_masked-475_102775_1_97324--0.3-mRNA-1	augustus_masked-8951_22477--0.1-mRNA-1	augustus_masked-9551_20859--0.0-mRNA-1	snap_masked-508_147462_105521_122493--0.1-mRNA-1	Zosma50g00590.1	Zosma50g00600.1	Zosma96g00130.1
cluster43	maker-5905_64600--0.19-mRNA-1	maker-862_68846_1_26671--0.6-mRNA-1	Zosma187g00100.1	maker-15248_13731--0.2-mRNA-1	maker-1890_102674_1_89591--0.21-mRNA-1	maker-1652_154316_6628_154316--0.39-mRNA-1	maker-720_59536_1_46896--0.14-mRNA-1	maker-15424_18226--0.3-mRNA-1	maker-12466_12547--0.3-mRNA-1	maker-11910_23956--0.3-mRNA-1	maker-12868_23034_6409_23034--0.3-mRNA-1
cluster44	maker-18060_10908--0.5-mRNA-1	maker-2928_29827--0.13-mRNA-1	Zosma63g00100.1	Zosma63g00120.1	Zosma63g00130.1	Zosma722g00010.1	Zosma722g00020.1	Zosma722g00060.1	Zosma63g00110.1	Zosma722g00030.1	Zosma722g00050.1
cluster45	augustus_masked-11359_40558--0.0-mRNA-1	augustus_masked-18227_21757--0.0-mRNA-1	maker-5683_73460_1_45473--0.9-mRNA-1	maker-5688_41885--0.24-mRNA-1	maker-7029_68889--0.33-mRNA-1	snap_masked-3312_56295--0.1-mRNA-1	Zosma394g00060.1	snap_masked-6929_19419--0.2-mRNA-1	Zosma211g00180.1	Zosma23g00400.1
cluster46	augustus_masked-15249_18577--0.0-mRNA-1	snap_masked-10098_32670_8475_32670--0.2-mRNA-1	snap_masked-1207_130425--0.31-mRNA-1	snap_masked-1547_43999_1_17744--0.1-mRNA-1	Zosma194g00310.1	Zosma194g00340.1	Zosma194g00380.1	Zosma205g00340.1	Zosma205g00350.1	augustus_masked-6530_118290_84098_118290--0.0-mRNA-1
cluster47	maker-19437_5123--0.3-mRNA-1	Zosma140g00130.1	Zosma164g00370.1	Zosma164g00380.1	Zosma19g01020.1	Zosma283g00070.1	Zosma59g00180.1	snap_masked-2848_35765--0.0-mRNA-1	Zosma791g00010.1	Zosma227g00020.1
cluster48	snap_masked-9440_27125--0.2-mRNA-1	Zosma122g00140.1	Zosma130g00110.1	Zosma154g00010.1	Zosma27g00930.1	Zosma395g00030.1	Zosma404g00010.1	Zosma407g00030.1	Zosma93g00090.1	Zosma93g00130.1
cluster49	augustus_masked-10451_14034--0.0-mRNA-1	augustus_masked-11821_10475--0.1-mRNA-1	augustus_masked-1207_130425--0.0-mRNA-1	snap_masked-1384_62052--0.5-mRNA-1	snap_masked-20072_6480--0.2-mRNA-1	snap_masked-8203_41359--0.5-mRNA-1	Zosma494g00010.1	augustus_masked-12608_25482--0.0-mRNA-1	augustus_masked-20072_6480--0.1-mRNA-1
cluster50	augustus_masked-11219_11270--0.0-mRNA-1	Zosma103g00240.1	Zosma34g00210.1	augustus_masked-5272_117057_19632_117057--0.3-mRNA-1	augustus_masked-6266_56087--0.2-mRNA-1	augustus_masked-6518_49732--0.3-mRNA-1	maker-3277_109885--0.17-mRNA-1	snap_masked-630_62735--0.7-mRNA-1	augustus_masked-6518_49732--0.2-mRNA-1
cluster51	augustus_masked-13061_8915--0.0-mRNA-1	augustus_masked-13061_8915--0.1-mRNA-1	augustus_masked-4762_35101--0.0-mRNA-1	augustus_masked-4762_35101--0.1-mRNA-1	augustus_masked-888_113937_36437_113937--0.0-mRNA-1	Zosma175g00410.1	Zosma175g00430.1	Zosma175g00470.1	maker-4762_35101--0.16-mRNA-1
cluster52	Zosma71g00200.1	snap_masked-5863_33826--0.7-mRNA-1	Zosma351g00200.1	Zosma32g00390.1	Zosma17g00260.1	Zosma236g00020.1	Zosma6g01860.1	Zosma118g00080.1	maker-4312_42086_28906_42086--0.7-mRNA-1
cluster53	augustus_masked-1856_79013_24669_79013--0.3-mRNA-1	augustus_masked-81_121730_1_60738--0.2-mRNA-1	snap_masked-11847_43723--0.3-mRNA-1	snap_masked-4301_24885--0.1-mRNA-1	snap_masked-780_54132_1_16210--0.2-mRNA-1	Zosma20g00030.1	Zosma54g00230.1	Zosma54g00260.1	maker-729_47364--0.3-mRNA-1
cluster54	augustus_masked-2922_74691--0.9-mRNA-1	augustus_masked-4040_56548_8586_56548--0.1-mRNA-1	Zosma33g00460.1	Zosma427g00160.1	augustus_masked-3705_112205_63917_112205--0.2-mRNA-1	Zosma114g00300.1	Zosma114g00310.1	Zosma323g00210.1	Zosma4256g00010.1
cluster55	augustus_masked-4166_86677_1_61033--0.2-mRNA-1	augustus_masked-9922_56679--0.0-mRNA-1	maker-3192_74430--0.21-mRNA-1	snap_masked-10559_19089--0.6-mRNA-1	snap_masked-2318_60734_35943_60734--0.5-mRNA-1	Zosma11g00400.1	Zosma220g00020.1	Zosma250g00160.1	Zosma3g01970.1
cluster56	maker-4857_38896--0.4-mRNA-1	maker-6753_38076_1_27331--0.10-mRNA-1	Zosma347g00010.1	Zosma347g00020.1	Zosma51g00360.1	Zosma51g00370.1	Zosma51g00420.1	Zosma51g00330.1	maker-9100_21261--0.6-mRNA-1
cluster57	maker-79_161059_1_111933--0.21-mRNA-1	Zosma119g00170.1	Zosma119g00220.1	Zosma119g00230.1	Zosma119g00260.1	Zosma1g03980.1	Zosma229g00100.1	maker-79_161059_1_111933--0.24-mRNA-1	Zosma119g00270.1
cluster58	Zosma144g00080.1	Zosma22g00200.1	Zosma22g00230.1	Zosma26g00550.1	Zosma32g01010.1	Zosma389g00010.1	Zosma9380g00010.1	Zosma144g00070.1	maker-9622_27439--0.2-mRNA-1
cluster59	augustus_masked-1166_103097--0.0-mRNA-1	augustus_masked-3010_130378_17017_76248--0.0-mRNA-1	maker-1997_55601--0.16-mRNA-1	Zosma34g00390.1	augustus_masked-1175_121418--0.2-mRNA-1	augustus_masked-6096_54655--0.1-mRNA-1	Zosma1g02510.1	Zosma1g02530.1
cluster60	augustus_masked-11683_12386--0.1-mRNA-1	augustus_masked-5157_46481_11441_46481--0.0-mRNA-1	maker-695_117562_1_22102--0.3-mRNA-1	Zosma307g00270.1	maker-14927_11295--0.5-mRNA-1	maker-8118_116443--0.34-mRNA-1	Zosma2847g00010.1	Zosma307g00290.1
cluster61	augustus_masked-1306_75938--0.0-mRNA-1	maker-4032_25689--0.4-mRNA-1	maker-4437_89688_14889_89688--0.16-mRNA-1	maker-4805_40626_9074_40626--0.21-mRNA-1	Zosma28g01000.1	Zosma28g01020.1	Zosma28g01030.1	snap_masked-4437_89688_14889_89688--0.11-mRNA-1
cluster62	augustus_masked-9082_14441--0.1-mRNA-1	augustus_masked-2630_233610--0.0-mRNA-1	snap_masked-13083_27673--0.2-mRNA-1	snap_masked-1518_86182_24369_37885--0.4-mRNA-1	snap_masked-2672_41693--0.6-mRNA-1	snap_masked-850_91275_67258_91275--0.3-mRNA-1	Zosma375g00010.1	augustus_masked-3740_52164--0.0-mRNA-1
cluster63	augustus_masked-21328_5837--0.1-mRNA-1	snap_masked-4513_78430_1_56660--0.5-mRNA-1	Zosma10g00940.1	Zosma10g00950.1	Zosma10g00980.1	Zosma10g00990.1	Zosma10g01040.1	Zosma1694g00020.1
cluster64	maker-10263_12643_2585_12643--0.4-mRNA-1	maker-5354_73570--0.10-mRNA-1	maker-5354_73570--0.11-mRNA-1	snap_masked-5034_22765--0.6-mRNA-1	snap_masked-905_67371--0.10-mRNA-1	Zosma123g00700.1	Zosma20g00670.1	Zosma20g00680.1
cluster65	maker-11541_15895--0.7-mRNA-1	maker-1724_61932_43638_55552--0.4-mRNA-1	maker-3813_26419--0.7-mRNA-1	Zosma29g00250.1	maker-1724_61932_43638_55552--0.3-mRNA-1	maker-3813_26419--0.6-mRNA-1	maker-3813_26419--0.8-mRNA-1	Zosma29g00240.1
cluster66	maker-2206_128209--0.38-mRNA-1	maker-3619_44969_19825_44969--0.12-mRNA-1	maker-6617_48654--0.5-mRNA-1	Zosma64g00850.1	Zosma10g01430.1	Zosma10g01460.1	Zosma189g00090.1	Zosma46g00050.1
cluster67	maker-2505_31842_9831_31842--0.3-mRNA-1	maker-5044_29357--0.7-mRNA-1	Zosma209g00330.1	Zosma594g00030.1	snap_masked-5044_29357--0.4-mRNA-1	Zosma201g00220.1	Zosma594g00020.1	Zosma64g00270.1
cluster68	Zosma158g00050.1	Zosma175g00490.1	Zosma197g00090.1	Zosma528g00020.1	Zosma72g00780.1	Zosma784g00020.1	Zosma315g00090.1	snap_masked-7223_63944--0.11-mRNA-1
cluster69	augustus_masked-10520_23305_11031_23305--0.0-mRNA-1	maker-16715_5119--0.4-mRNA-1	maker-18172_5380--0.2-mRNA-1	maker-7682_45402--0.5-mRNA-1	Zosma114g01120.1	maker-12594_15538--0.4-mRNA-1	maker-12949_10135--0.0-mRNA-1
cluster70	augustus_masked-11732_16804_6734_16804--0.0-mRNA-1	snap_masked-9738_14645--0.1-mRNA-1	Zosma63g00540.1	Zosma63g00630.1	maker-11326_25186_5635_25186--0.5-mRNA-1	Zosma63g00520.1	Zosma63g00560.1
cluster71	augustus_masked-11945_11149--0.0-mRNA-1	augustus_masked-1802_56098--0.1-mRNA-1	augustus_masked-2148_72881_18375_72881--0.1-mRNA-1	Zosma80g00500.1	augustus_masked-1823_40791--0.2-mRNA-1	maker-792_142693_67812_128633--0.40-mRNA-1	Zosma178g00510.1
cluster72	augustus_masked-12714_22275--0.1-mRNA-1	augustus_masked-2855_91590--0.1-mRNA-1	augustus_masked-6366_66439--0.0-mRNA-1	maker-272_134481_20656_134481--0.30-mRNA-1	maker-2811_47124--0.9-mRNA-1	snap_masked-9196_29023--0.5-mRNA-1	Zosma15g01400.1
cluster73	augustus_masked-13041_14410--0.1-mRNA-1	augustus_masked-6660_18883--0.1-mRNA-1	Zosma2g03370.1	Zosma2g03380.1	Zosma2g03390.1	Zosma80g00320.1	Zosma81g00440.1
cluster74	augustus_masked-2537_31714_8413_31714--0.1-mRNA-1	augustus_masked-2900_62212--0.0-mRNA-1	augustus_masked-2912_100566_1_49894--0.0-mRNA-1	snap_masked-5484_44431--0.3-mRNA-1	snap_masked-7104_64097--0.7-mRNA-1	augustus_masked-9376_53031_2097_53031--0.3-mRNA-1	Zosma307g00140.1
cluster75	maker-14907_26017--0.14-mRNA-1	maker-14907_26017--0.15-mRNA-1	maker-1509_98097--0.23-mRNA-1	Zosma736g00010.1	maker-14907_26017--0.13-mRNA-1	maker-2631_51736--0.24-mRNA-1	maker-2631_51736--0.22-mRNA-1
cluster76	augustus_masked-4382_46438--0.2-mRNA-1	augustus_masked-7567_24917_15362_24917--0.0-mRNA-1	maker-1749_90394--0.17-mRNA-1	maker-1620_102193_72169_102193--0.18-mRNA-1	snap_masked-6782_73892_8723_73892--0.12-mRNA-1	Zosma61g00130.1	Zosma61g00140.1
cluster77	augustus_masked-7382_36252--0.1-mRNA-1	maker-2244_87022--0.10-mRNA-1	maker-3141_85102--0.22-mRNA-1	maker-5992_20337--0.5-mRNA-1	Zosma1516g00010.1	Zosma5g00380.1	Zosma5g00560.1
cluster78	augustus_masked-8211_39676--0.0-mRNA-1	maker-1181_55040--0.10-mRNA-1	maker-6783_25222--0.8-mRNA-1	Zosma132g00580.1	Zosma13g00080.1	Zosma33g00960.1	Zosma61g00120.1
cluster79	augustus_masked-82_118251_14939_113286--0.15-mRNA-1	maker-1430_147343_92560_147343--0.18-mRNA-1	maker-14420_7413--0.2-mRNA-1	snap_masked-13533_24758--0.1-mRNA-1	snap_masked-4171_54989_24105_54989--0.14-mRNA-1	Zosma165g00260.1	Zosma36g00010.1
cluster80	maker-1208_153502_2902_103747--0.21-mRNA-1	maker-5541_51424--0.9-mRNA-1	Zosma108g00130.1	maker-1266_40379--0.15-mRNA-1	maker-2310_66289_1_49699--0.14-mRNA-1	maker-13593_8336--0.8-mRNA-1	maker-7437_40644--0.11-mRNA-1
cluster81	maker-1273_40273_1_10336--0.4-mRNA-1	maker-7695_16822--0.6-mRNA-1	maker-9085_17587--0.7-mRNA-1	snap_masked-18085_5376--0.3-mRNA-1	Zosma28g00860.1	Zosma44g00060.1	maker-5495_29694--0.12-mRNA-1
cluster82	maker-1293_55222--0.15-mRNA-1	maker-3190_69309--0.25-mRNA-1	maker-3629_47186--0.9-mRNA-1	maker-4898_72566--0.17-mRNA-1	Zosma118g00560.1	Zosma189g00010.1	Zosma354g00060.1
cluster83	maker-16294_7454--0.2-mRNA-1	maker-2508_32423--0.12-mRNA-1	Zosma318g00120.1	Zosma457g00020.1	Zosma94g00430.1	Zosma219g00020.1	Zosma423g00030.1
cluster84	maker-4166_86677_1_61033--0.11-mRNA-1	maker-5553_27450--0.6-mRNA-1	maker-5908_133576_1_109872--0.15-mRNA-1	Zosma140g00290.1	Zosma237g00310.1	Zosma271g00020.1	Zosma271g00010.1
cluster85	snap_masked-11057_12252--0.2-mRNA-1	Zosma105g00240.1	Zosma35g00880.1	Zosma193g00500.1	Zosma234g00260.1	Zosma27g01510.1	Zosma3g00250.1
cluster86	augustus_masked-10843_36907--0.2-mRNA-1	augustus_masked-8228_64982_1_40900--0.0-mRNA-1	snap_masked-19978_5647--0.3-mRNA-1	snap_masked-4870_23251_1_10613--0.1-mRNA-1	Zosma185g00260.1	Zosma78g00920.1
cluster87	augustus_masked-10967_12847--0.0-mRNA-1	augustus_masked-6206_75264--0.0-mRNA-1	maker-4514_59376_35585_59376--0.6-mRNA-1	maker-6290_19642--0.4-mRNA-1	Zosma30g00570.1	augustus_masked-2814_71000_1_12921--0.0-mRNA-1
cluster88	augustus_masked-10984_22302--0.1-mRNA-1	augustus_masked-2095_66987--0.2-mRNA-1	augustus_masked-3254_47455--0.1-mRNA-1	augustus_masked-7114_21306--0.2-mRNA-1	Zosma193g00390.1	Zosma258g00170.1
cluster89	augustus_masked-11074_18500--0.0-mRNA-1	maker-2895_72447--0.25-mRNA-1	Zosma29g00260.1	Zosma78g00410.1	augustus_masked-7896_22740--0.0-mRNA-1	maker-3813_26419--0.12-mRNA-1
cluster90	augustus_masked-1287_91104_1_88559--0.1-mRNA-1	maker-1032_50740--0.8-mRNA-1	Zosma288g00090.1	Zosma56g00700.1	maker-200_63660_17073_63660--0.21-mRNA-1	maker-2154_45631--0.26-mRNA-1
cluster91	augustus_masked-1479_61160--0.8-mRNA-1	augustus_masked-15344_7385--0.2-mRNA-1	Zosma81g00140.1	augustus_masked-9164_76951_30996_54758--0.0-mRNA-1	augustus_masked-9164_76951_54760_76951--0.0-mRNA-1	Zosma74g00320.1
cluster92	maker-227_222339_73020_222339--0.32-mRNA-1	maker-227_222339_48761_71102--0.12-mRNA-1	maker-8715_19568--0.7-mRNA-1	snap_masked-2682_75873--0.14-mRNA-1	Zosma1g00790.1	Zosma1g00810.1
cluster93	augustus_masked-1929_51379_1_32936--0.2-mRNA-1	augustus_masked-2205_55039--0.1-mRNA-1	maker-5999_38258_12736_38258--0.10-mRNA-1	Zosma171g00500.1	Zosma3g01760.1	maker-2677_66860--0.19-mRNA-1
cluster94	augustus_masked-2242_192819_1_84401--0.5-mRNA-1	augustus_masked-3708_52561_1_43654--0.3-mRNA-1	augustus_masked-9225_17598--0.0-mRNA-1	Zosma114g00980.1	Zosma114g01020.1	snap_masked-6797_22101--0.1-mRNA-1
cluster95	augustus_masked-300_128701_29940_128701--0.3-mRNA-1	augustus_masked-730_70169_1_61128--0.2-mRNA-1	maker-3486_28431--0.10-mRNA-1	snap_masked-3170_94954--0.14-mRNA-1	Zosma41g00540.1	Zosma67g00530.1
cluster96	augustus_masked-3019_29454--0.0-mRNA-1	augustus_masked-3802_29479--0.1-mRNA-1	Zosma10g00630.1	Zosma24g01310.1	Zosma268g00180.1	Zosma551g00020.1
cluster97	augustus_masked-3274_31209_1_24106--0.1-mRNA-1	maker-5357_44644_19372_44644--0.9-mRNA-1	snap_masked-4259_82188_60099_82188--0.1-mRNA-1	Zosma177g00200.1	Zosma239g00140.1	Zosma34g00070.1
cluster98	augustus_masked-3494_124929_1_29567--0.1-mRNA-1	snap_masked-2864_56143_1_40536--0.1-mRNA-1	Zosma143g00110.1	Zosma143g00140.1	Zosma397g00050.1	maker-8576_30231--0.4-mRNA-1
cluster99	augustus_masked-5307_55527_1_25675--0.0-mRNA-1	maker-3369_29871--0.5-mRNA-1	maker-6289_62313--0.9-mRNA-1	Zosma125g00030.1	Zosma342g00170.1	Zosma342g00180.1
cluster100	Zosma13g01290.1	snap_masked-3576_27221--0.2-mRNA-1	snap_masked-9108_26942--0.4-mRNA-1	Zosma295g00030.1	Zosma94g00210.1	maker-4113_65269_1_26415--0.3-mRNA-1
cluster101	augustus_masked-6105_30544_17163_30544--0.1-mRNA-1	maker-3484_56843_1_28139--0.8-mRNA-1	maker-4345_56847--0.26-mRNA-1	maker-7457_38747--0.14-mRNA-1	Zosma17g00830.1	Zosma4g01600.1
cluster102	augustus_masked-6707_25743--0.1-mRNA-1	snap_masked-6032_59749--0.1-mRNA-1	Zosma64g00860.1	maker-275_125414--0.28-mRNA-1	snap_masked-5531_81357_19580_81357--0.17-mRNA-1	Zosma64g00870.1
cluster103	augustus_masked-8958_14632--0.0-mRNA-1	maker-1787_36017_1793_36017--0.3-mRNA-1	maker-6678_109876_41977_109876--0.7-mRNA-1	Zosma80g00300.1	Zosma80g00310.1	maker-8867_26446--0.4-mRNA-1
cluster104	maker-13957_34703_1_29592--0.11-mRNA-1	maker-14770_20736--0.4-mRNA-1	maker-12208_27366--0.9-mRNA-1	snap_masked-14227_11823--0.2-mRNA-1	Zosma121g00240.1	Zosma121g00250.1
cluster105	maker-11071_14776--0.4-mRNA-1	maker-11728_10603--0.3-mRNA-1	maker-3527_27379--0.6-mRNA-1	maker-8275_22258--0.4-mRNA-1	Zosma106g00670.1	Zosma106g00690.1
cluster106	maker-12304_27627_1_25733--0.5-mRNA-1	maker-3638_48604--0.22-mRNA-1	maker-6832_18554--0.13-mRNA-1	maker-9170_20880--0.3-mRNA-1	Zosma288g00060.1	Zosma34g01050.1
cluster107	maker-12412_9724--0.4-mRNA-1	maker-4897_83592_21735_83592--0.18-mRNA-1	maker-7530_17155--0.5-mRNA-1	Zosma116g00330.1	Zosma87g00980.1	maker-5979_29518--0.6-mRNA-1
cluster108	maker-12679_9385--0.3-mRNA-1	maker-6782_73892_8723_73892--0.13-mRNA-1	maker-6782_73892_8723_73892--0.16-mRNA-1	maker-8285_42501--0.13-mRNA-1	Zosma132g00640.1	Zosma132g00610.1
cluster109	maker-1324_75719--0.11-mRNA-1	maker-15520_18355--0.2-mRNA-1	maker-5467_56082--0.4-mRNA-1	maker-5467_56082--0.5-mRNA-1	Zosma163g00270.1	Zosma51g00520.1
cluster110	maker-1358_74233--0.28-mRNA-1	maker-7725_95822_1_92325--0.27-mRNA-1	maker-9147_41809--0.9-mRNA-1	Zosma100g00120.1	maker-8534_35636--0.15-mRNA-1	Zosma12g00500.1
cluster111	maker-1398_44602--0.11-mRNA-1	maker-6_140895_23857_140895--0.34-mRNA-1	Zosma216g00200.1	maker-14839_7974--0.2-mRNA-1	Zosma216g00180.1	maker-8578_28146_1_18813--0.3-mRNA-1
cluster112	maker-14231_11872--0.6-mRNA-1	maker-16983_6813--0.2-mRNA-1	maker-5816_32943_1_20509--0.8-mRNA-1	maker-5864_34828--0.15-mRNA-1	Zosma125g00040.1	Zosma36g00440.1
cluster113	maker-14964_9500--0.4-mRNA-1	maker-4548_43652--0.11-mRNA-1	maker-4712_33638--0.11-mRNA-1	Zosma54g00240.1	Zosma54g00250.1	Zosma97g00380.1
cluster114	maker-15446_10187--0.10-mRNA-1	maker-35_95003_47428_95003--0.22-mRNA-1	Zosma58g00930.1	Zosma5g02370.1	maker-1589_83801--0.45-mRNA-1	maker-4272_24985_1_13309--0.10-mRNA-1
cluster115	maker-1631_39403_1_22686--0.5-mRNA-1	maker-5909_33489--0.7-mRNA-1	maker-7422_19618--0.5-mRNA-1	Zosma10g00600.1	maker-2378_37995_1_27461--0.6-mRNA-1	Zosma29g01520.1
cluster116	maker-1749_90394--0.18-mRNA-1	maker-2932_75712_31018_75712--0.17-mRNA-1	maker-4028_49774--0.17-mRNA-1	maker-6816_39637--0.12-mRNA-1	Zosma181g00430.1	Zosma91g00180.1
cluster117	maker-1907_178162--0.65-mRNA-1	maker-9020_22363--0.3-mRNA-1	snap_masked-3260_39030--0.1-mRNA-1	Zosma1g03660.1	Zosma35g00370.1	Zosma1g03670.1
cluster118	maker-2087_74325_1_45063--0.13-mRNA-1	maker-7208_17796--0.5-mRNA-1	Zosma108g00080.1	Zosma111g00030.1	Zosma111g00020.1	maker-10219_17019--0.2-mRNA-1
cluster119	maker-4321_87341_58094_87341--0.8-mRNA-1	maker-5050_23405--0.4-mRNA-1	maker-5115_57600--0.31-mRNA-1	maker-5730_51310--0.11-mRNA-1	Zosma128g00180.1	Zosma83g00540.1
cluster120	maker-4418_24539--0.13-mRNA-1	maker-70_119724_51520_85073--0.15-mRNA-1	maker-8666_19737--0.5-mRNA-1	Zosma317g00170.1	Zosma9g00080.1	maker-4027_67724_1_47827--0.20-mRNA-1
cluster121	maker-4511_45774_26667_45774--0.2-mRNA-1	maker-6364_57319--0.4-mRNA-1	Zosma176g00070.1	Zosma73g00040.1	Zosma110g00060.1	Zosma93g00100.1
cluster122	maker-5001_34753--0.8-mRNA-1	maker-560_188602_5543_108237--0.24-mRNA-1	maker-8274_15785--0.5-mRNA-1	Zosma96g00500.1	maker-560_188602_5543_108237--0.25-mRNA-1	Zosma96g00530.1
cluster123	maker-6856_47675--0.16-mRNA-1	Zosma25g00840.1	Zosma17g00340.1	maker-3701_30237--0.13-mRNA-1	snap_masked-6140_118129--0.7-mRNA-1	maker-14640_16020--0.2-mRNA-1
cluster124	maker-7842_17203--0.2-mRNA-1	snap_masked-223_148250_1_40221--0.1-mRNA-1	snap_masked-780_54132_16507_54132--0.4-mRNA-1	Zosma152g00080.1	Zosma231g00010.1	Zosma8g00130.1
cluster125	maker-917_44439--0.16-mRNA-1	snap_masked-992_43451--0.9-mRNA-1	Zosma58g00740.1	snap_masked-16166_11124_1_6988--0.1-mRNA-1	snap_masked-8196_30183--0.6-mRNA-1	Zosma5g02450.1
cluster126	Zosma33g00710.1	Zosma59g00090.1	Zosma62g00200.1	Zosma41g00290.1	Zosma26g00900.1	maker-1291_104540--0.27-mRNA-1
cluster127	augustus_masked-1017_137133_23957_66451--0.0-mRNA-1	maker-2075_55068_1_20894--0.9-mRNA-1	maker-8953_21846--0.4-mRNA-1	Zosma195g00250.1	Zosma287g00260.1
cluster128	augustus_masked-10185_12757--0.1-mRNA-1	augustus_masked-15835_5919--0.0-mRNA-1	maker-3099_52922--0.28-mRNA-1	Zosma231g00130.1	maker-39_124418_8816_108713--0.33-mRNA-1
cluster129	augustus_masked-1023_90884_16897_90884--0.0-mRNA-1	augustus_masked-5642_40006--0.0-mRNA-1	Zosma22g00360.1	Zosma363g00010.1	Zosma363g00030.1
cluster130	augustus_masked-10927_32045--0.5-mRNA-1	maker-1139_73019_14742_62631--0.8-mRNA-1	snap_masked-9663_22113--0.5-mRNA-1	Zosma69g00610.1	augustus_masked-11490_24482_1_20998--0.0-mRNA-1
cluster131	augustus_masked-11322_13547--0.0-mRNA-1	Zosma294g00030.1	augustus_masked-9621_32271--0.0-mRNA-1	snap_masked-2030_50401--0.2-mRNA-1	Zosma294g00020.1
cluster132	augustus_masked-12027_10213--0.3-mRNA-1	maker-79_161059_137764_161059--0.13-mRNA-1	Zosma60g00490.1	Zosma144g00400.1	Zosma40g00740.1
cluster133	augustus_masked-12631_9435--0.1-mRNA-1	augustus_masked-560_188602_5543_108237--0.1-mRNA-1	snap_masked-15666_6086--0.1-mRNA-1	Zosma115g00330.1	Zosma22g00400.1
cluster134	augustus_masked-1282_106997_9969_106997--0.1-mRNA-1	augustus_masked-974_100570--0.8-mRNA-1	augustus_masked-994_112925--0.7-mRNA-1	maker-2101_69407--0.12-mRNA-1	Zosma48g00610.1
cluster135	augustus_masked-15896_6965--0.0-mRNA-1	augustus_masked-811_92557_54754_92557--0.2-mRNA-1	snap_masked-3912_75106--0.4-mRNA-1	Zosma118g00150.1	Zosma94g00020.1
cluster136	augustus_masked-1997_55601--0.1-mRNA-1	augustus_masked-758_68994_1_67128--0.0-mRNA-1	Zosma118g00600.1	Zosma235g00020.1	Zosma2g01630.1
cluster137	augustus_masked-217_150601_95511_136172--0.1-mRNA-1	augustus_masked-3514_65086--0.0-mRNA-1	snap_masked-3404_81784--0.9-mRNA-1	Zosma351g00090.1	augustus_masked-1033_53448_9072_53448--0.0-mRNA-1
cluster138	augustus_masked-2545_67960_58274_67960--0.0-mRNA-1	maker-2721_41353_12355_41353--0.9-mRNA-1	maker-863_147933_107767_147933--0.5-mRNA-1	Zosma366g00170.1	Zosma64g00760.1
cluster139	augustus_masked-2574_82122--0.1-mRNA-1	maker-357_62128_1_38079--0.16-mRNA-1	augustus_masked-357_62128_1_38079--0.2-mRNA-1	maker-2574_82122--0.26-mRNA-1	Zosma89g00630.1
cluster140	augustus_masked-2621_63947_1_33637--0.0-mRNA-1	augustus_masked-4750_63544_2415_63544--0.1-mRNA-1	augustus_masked-8015_42829--0.0-mRNA-1	Zosma400g00080.1	snap_masked-1779_75063_1_67559--0.8-mRNA-1
cluster141	augustus_masked-2788_48923_16027_48923--0.0-mRNA-1	augustus_masked-6583_44287--0.1-mRNA-1	maker-511_76331--0.16-mRNA-1	snap_masked-8033_16210--0.3-mRNA-1	Zosma18g01180.1
cluster142	augustus_masked-3032_37575_1_12951--0.0-mRNA-1	augustus_masked-3952_76426--0.1-mRNA-1	augustus_masked-4324_93427--0.0-mRNA-1	Zosma87g00700.1	Zosma87g00720.1
cluster143	augustus_masked-3186_68289--0.0-mRNA-1	Zosma239g00150.1	Zosma28g00550.1	snap_masked-10933_19094_8655_19094--0.1-mRNA-1	snap_masked-1119_70406_1_13984--0.1-mRNA-1
cluster144	augustus_masked-3455_44088--0.0-mRNA-1	augustus_masked-4742_38627--0.3-mRNA-1	augustus_masked-6341_91885--0.2-mRNA-1	Zosma116g00860.1	Zosma32g00680.1
cluster145	augustus_masked-3459_67942_22560_67942--0.0-mRNA-1	maker-5208_68028--0.11-mRNA-1	Zosma15g01220.1	Zosma47g00090.1	Zosma292g00210.1
cluster146	augustus_masked-3493_40208--0.0-mRNA-1	snap_masked-571_68427--0.3-mRNA-1	Zosma442g00020.1	Zosma96g00520.1	Zosma2g02150.1
cluster147	augustus_masked-4560_109096--0.3-mRNA-1	augustus_masked-4671_45271--0.1-mRNA-1	augustus_masked-788_50963_25242_31664--0.0-mRNA-1	Zosma132g00310.1	Zosma209g00320.1
cluster148	augustus_masked-4942_117929_1_92811--0.5-mRNA-1	maker-3592_39297_1_32554--0.2-mRNA-1	maker-5586_21288--0.8-mRNA-1	Zosma246g00260.1	Zosma2g01700.1
cluster149	augustus_masked-6273_40591--0.0-mRNA-1	snap_masked-7824_63849--0.7-mRNA-1	Zosma118g00570.1	Zosma143g00190.1	Zosma331g00160.1
cluster150	augustus_masked-6572_25741--0.0-mRNA-1	augustus_masked-9878_31492_2775_31492--0.1-mRNA-1	maker-7159_17880--0.6-mRNA-1	Zosma214g00280.1	Zosma39g00450.1
cluster151	augustus_masked-6646_52233_21298_52233--0.0-mRNA-1	snap_masked-135_110517_1_68560--0.13-mRNA-1	Zosma141g00040.1	maker-135_110517_1_68560--0.14-mRNA-1	maker-6646_52233_1_17972--0.6-mRNA-1
cluster152	augustus_masked-8043_29300--0.0-mRNA-1	snap_masked-2397_156957_57521_156957--0.18-mRNA-1	snap_masked-370_75548_7113_75548--0.9-mRNA-1	Zosma313g00090.1	Zosma76g01100.1
cluster153	augustus_masked-9133_25558_1_24107--0.1-mRNA-1	snap_masked-2132_68315--0.13-mRNA-1	snap_masked-7279_17657--0.3-mRNA-1	Zosma7g01380.1	snap_masked-14451_19364--0.3-mRNA-1
cluster154	maker-10176_23385--0.5-mRNA-1	maker-10176_23385--0.8-mRNA-1	maker-10666_22375--0.18-mRNA-1	Zosma29g01590.1	Zosma29g01600.1
cluster155	maker-12144_21316--0.16-mRNA-1	maker-6511_56321--0.25-mRNA-1	Zosma174g00460.1	Zosma309g00050.1	Zosma79g00640.1
cluster156	maker-125_171985_128925_171985--0.13-mRNA-1	maker-3347_56403_1_9486--0.3-mRNA-1	Zosma33g00010.1	Zosma782g00040.1	maker-4508_40845--0.6-mRNA-1
cluster157	maker-13620_8311--0.2-mRNA-1	maker-1796_100443--0.19-mRNA-1	maker-683_92257--0.19-mRNA-1	Zosma139g00240.1	Zosma209g00250.1
cluster158	maker-143_200050_81163_200050--0.34-mRNA-1	maker-5570_77085--0.25-mRNA-1	maker-9311_23735--0.5-mRNA-1	Zosma283g00080.1	Zosma283g00150.1
cluster159	maker-14502_27175--0.5-mRNA-1	maker-4519_27678--0.6-mRNA-1	snap_masked-4519_27678--0.4-mRNA-1	Zosma177g00380.1	maker-14502_27175--0.6-mRNA-1
cluster160	maker-15279_13828--0.2-mRNA-1	snap_masked-635_50044_1_46751--0.7-mRNA-1	Zosma27g00650.1	Zosma27g00660.1	maker-10643_12093--0.7-mRNA-1
cluster161	maker-15852_5907--0.2-mRNA-1	maker-5382_73737--0.24-mRNA-1	Zosma381g00150.1	Zosma75g00360.1	maker-5180_83690--0.41-mRNA-1
cluster162	maker-175_67156--0.27-mRNA-1	maker-2935_88568--0.10-mRNA-1	snap_masked-3052_51859--0.12-mRNA-1	Zosma22g01150.1	Zosma34g00560.1
cluster163	maker-18983_9793--0.3-mRNA-1	maker-5210_22256--0.5-mRNA-1	Zosma12g00080.1	Zosma12g00110.1	Zosma11g00830.1
cluster164	maker-19421_7486--0.2-mRNA-1	snap_masked-2321_55543--0.4-mRNA-1	Zosma21g00420.1	Zosma9g01760.1	Zosma9g01770.1
cluster165	maker-2522_80733--0.41-mRNA-1	maker-566_71094_1_10284--0.5-mRNA-1	Zosma22g00370.1	Zosma22g00380.1	Zosma22g00390.1
cluster166	maker-3411_62802--0.32-mRNA-1	maker-4232_58830_12226_58830--0.23-mRNA-1	Zosma27g00060.1	Zosma312g00080.1	Zosma54g01190.1
cluster167	maker-3481_27525--0.7-mRNA-1	maker-3783_27881--0.8-mRNA-1	Zosma123g00810.1	Zosma2g03220.1	Zosma5g02480.1
cluster168	maker-4334_124732_33149_124732--0.44-mRNA-1	maker-923_105541_10960_105541--0.38-mRNA-1	maker-923_105541_10960_105541--0.46-mRNA-1	Zosma486g00140.1	Zosma486g00160.1
cluster169	maker-4976_127102--0.37-mRNA-1	maker-5167_42034_23002_42034--0.3-mRNA-1	maker-5452_88316--0.27-mRNA-1	Zosma22g00410.1	Zosma22g00420.1
cluster170	maker-588_93304--0.21-mRNA-1	maker-7421_132146_50869_71912--0.6-mRNA-1	maker-7471_43105--0.6-mRNA-1	Zosma264g00140.1	augustus_masked-223_148250_52334_143121--0.1-mRNA-1
cluster171	maker-6368_51288--0.11-mRNA-1	snap_masked-1880_91213--0.23-mRNA-1	Zosma548g00080.1	Zosma548g00090.1	Zosma548g00070.1
cluster172	Zosma7g01910.1	maker-9119_25157--0.2-mRNA-1	Zosma34g01160.1	Zosma3802g00010.1	Zosma110g00030.1
cluster173	maker-7352_23811--0.3-mRNA-1	maker-7706_23936_7522_23936--0.3-mRNA-1	maker-9_228178_1_142240--0.22-mRNA-1	Zosma251g00140.1	Zosma5g00980.1
cluster174	snap_masked-11036_28886--0.0-mRNA-1	Zosma219g00030.1	snap_masked-2569_115832--0.22-mRNA-1	Zosma263g00070.1	Zosma61g00160.1
cluster175	snap_masked-11172_11351--0.3-mRNA-1	snap_masked-390_93100_1_66602--0.7-mRNA-1	Zosma23g00580.1	Zosma252g00100.1	Zosma48g00570.1
cluster176	Zosma262g00010.1	Zosma262g00040.1	Zosma120g00510.1	maker-1886_57205--0.19-mRNA-1	maker-14298_11343--0.4-mRNA-1
cluster177	augustus_masked-10109_13820--0.0-mRNA-1	snap_masked-12488_20546--0.4-mRNA-1	snap_masked-8794_29821--0.4-mRNA-1	Zosma7g01060.1
cluster178	augustus_masked-10282_21893--0.0-mRNA-1	augustus_masked-957_79613_49449_79613--0.0-mRNA-1	Zosma8g01680.1	augustus_masked-10282_21893--0.1-mRNA-1
cluster179	augustus_masked-10448_19140--0.1-mRNA-1	augustus_masked-4096_41087--0.0-mRNA-1	Zosma157g00170.1	snap_masked-10448_19140--0.3-mRNA-1
cluster180	augustus_masked-1154_107502--0.8-mRNA-1	augustus_masked-7391_17425--0.1-mRNA-1	Zosma218g00050.1	Zosma61g00320.1
cluster181	augustus_masked-11748_21588--0.0-mRNA-1	augustus_masked-4455_32394--0.0-mRNA-1	augustus_masked-9043_37367--0.0-mRNA-1	Zosma106g00650.1
cluster182	augustus_masked-12229_19643--0.1-mRNA-1	augustus_masked-7366_27660--0.1-mRNA-1	maker-2608_43260_1_39256--0.4-mRNA-1	Zosma4g00300.1
cluster183	augustus_masked-12577_23206--0.1-mRNA-1	snap_masked-3925_34724--0.4-mRNA-1	Zosma72g00550.1	snap_masked-382_83272--0.17-mRNA-1
cluster184	augustus_masked-1263_41314--0.3-mRNA-1	snap_masked-1658_81533--0.12-mRNA-1	Zosma110g00340.1	Zosma15g00570.1
cluster185	augustus_masked-1264_122731--0.4-mRNA-1	augustus_masked-13517_20544--0.2-mRNA-1	snap_masked-13517_20544--0.5-mRNA-1	Zosma446g00070.1
cluster186	augustus_masked-13475_57212--0.0-mRNA-1	snap_masked-4436_30560--0.3-mRNA-1	Zosma392g00010.1	Zosma218g00070.1
cluster187	augustus_masked-13617_8313--0.0-mRNA-1	augustus_masked-3911_55777--0.8-mRNA-1	Zosma34g00990.1	snap_masked-13617_8313--0.2-mRNA-1
cluster188	augustus_masked-1392_56701--0.2-mRNA-1	snap_masked-7993_50864--0.7-mRNA-1	Zosma15g01590.1	Zosma189g00610.1
cluster189	augustus_masked-13939_9718--0.0-mRNA-1	Zosma323g00040.1	maker-2093_60010--0.22-mRNA-1	Zosma115g00020.1
cluster190	augustus_masked-15411_7745--0.0-mRNA-1	maker-15739_15617--0.4-mRNA-1	maker-8155_50344_1_33331--0.5-mRNA-1	Zosma59g00310.1
cluster191	augustus_masked-15496_22317--0.1-mRNA-1	Zosma93g00820.1	snap_masked-1335_74331_22384_74331--0.14-mRNA-1	Zosma93g00810.1
cluster192	augustus_masked-15530_12202--0.0-mRNA-1	augustus_masked-9531_28113--0.1-mRNA-1	Zosma305g00040.1	Zosma37g00820.1
cluster193	augustus_masked-1616_58872_1_36351--0.2-mRNA-1	maker-3028_65030--0.21-mRNA-1	Zosma62g00070.1	maker-5061_32782--0.5-mRNA-1
cluster194	augustus_masked-1761_83768_1_60353--0.0-mRNA-1	augustus_masked-25_93536_1_45876--0.1-mRNA-1	snap_masked-5884_52016--0.10-mRNA-1	Zosma24g00950.1
cluster195	augustus_masked-17906_6499--0.0-mRNA-1	Zosma166g00640.1	augustus_masked-2202_64701--0.3-mRNA-1	augustus_masked-6541_21678--0.0-mRNA-1
cluster196	augustus_masked-1872_84364_48302_84364--0.4-mRNA-1	augustus_masked-2645_106179_26622_106179--0.0-mRNA-1	Zosma36g00160.1	Zosma9g00580.1
cluster197	augustus_masked-19004_7969--0.0-mRNA-1	maker-3372_86429--0.32-mRNA-1	Zosma24g00990.1	Zosma24g01000.1
cluster198	augustus_masked-196_221476_3602_125260--0.0-mRNA-1	snap_masked-14195_9053--0.1-mRNA-1	snap_masked-327_72470_1_24214--0.2-mRNA-1	Zosma76g00700.1
cluster199	augustus_masked-2049_137814_1_90063--0.0-mRNA-1	augustus_masked-8075_26684--0.0-mRNA-1	snap_masked-8188_15936--0.3-mRNA-1	Zosma14g00200.1
cluster200	augustus_masked-2072_34197--0.0-mRNA-1	snap_masked-8566_16372--0.8-mRNA-1	Zosma3g01630.1	Zosma91g00740.1
cluster201	augustus_masked-2203_110215_1_31536--0.2-mRNA-1	Zosma218g00080.1	Zosma273g00040.1	Zosma10g00920.1
cluster202	augustus_masked-2308_59809--0.3-mRNA-1	augustus_masked-790_133743--0.2-mRNA-1	maker-5950_24440--0.12-mRNA-1	Zosma6g02240.1
cluster203	augustus_masked-2445_35592--0.2-mRNA-1	maker-1479_61160--0.27-mRNA-1	Zosma113g00310.1	Zosma113g00390.1
cluster204	augustus_masked-2550_74615_1_57517--0.4-mRNA-1	maker-2550_74615_1_57517--0.27-mRNA-1	Zosma37g00640.1	Zosma37g00650.1
cluster205	augustus_masked-3263_39988_1_11331--0.1-mRNA-1	Zosma267g00160.1	maker-16254_6800--0.7-mRNA-1	Zosma267g00170.1
cluster206	augustus_masked-3269_62300_44805_62300--0.2-mRNA-1	augustus_masked-9390_50073--0.0-mRNA-1	Zosma24g00550.1	Zosma74g00450.1
cluster207	augustus_masked-3550_85912--0.4-mRNA-1	maker-10039_12962--0.5-mRNA-1	maker-8301_15732--0.3-mRNA-1	Zosma1g00410.1
cluster208	augustus_masked-3887_121945_1_35168--0.2-mRNA-1	augustus_masked-9477_21277--0.1-mRNA-1	Zosma175g00280.1	Zosma86g00410.1
cluster209	augustus_masked-3887_121945_55130_121945--0.0-mRNA-1	maker-10151_19687--0.6-mRNA-1	snap_masked-10151_19687--0.3-mRNA-1	Zosma281g00040.1
cluster210	augustus_masked-4283_116817--0.1-mRNA-1	Zosma393g00150.1	Zosma82g00800.1	augustus_masked-556_176654_68489_143241--0.2-mRNA-1
cluster211	augustus_masked-5052_30788--0.2-mRNA-1	Zosma267g00370.1	Zosma267g00390.1	Zosma317g00020.1
cluster212	augustus_masked-5457_62290--0.0-mRNA-1	maker-1065_65963_1_49236--0.11-mRNA-1	Zosma81g00490.1	Zosma81g00500.1
cluster213	augustus_masked-5551_38936--0.4-mRNA-1	Zosma122g00410.1	Zosma65g00920.1	Zosma48g00540.1
cluster214	augustus_masked-5817_35631--0.1-mRNA-1	maker-4161_50682--0.21-mRNA-1	maker-4161_50682--0.22-mRNA-1	Zosma160g00110.1
cluster215	augustus_masked-5978_21237--0.2-mRNA-1	snap_masked-1335_74331_22384_74331--0.8-mRNA-1	Zosma7444g00020.1	Zosma93g00840.1
cluster216	augustus_masked-620_150809--0.3-mRNA-1	augustus_masked-620_150809--0.4-mRNA-1	maker-3299_67237--0.15-mRNA-1	Zosma96g00620.1
cluster217	augustus_masked-6594_55942--0.3-mRNA-1	maker-1620_102193_72169_102193--0.17-mRNA-1	Zosma83g00080.1	Zosma83g00090.1
cluster218	augustus_masked-704_56461--0.0-mRNA-1	Zosma174g00140.1	maker-9646_29967_22151_29967--0.1-mRNA-1	Zosma174g00120.1
cluster219	augustus_masked-705_49098_17056_49098--0.4-mRNA-1	maker-5351_22438_1_12370--0.9-mRNA-1	Zosma259g00230.1	Zosma9g00390.1
cluster220	augustus_masked-7904_16417--0.1-mRNA-1	Zosma506g00020.1	maker-7087_54044_1_37295--0.6-mRNA-1	snap_masked-11357_16305_8246_16305--0.2-mRNA-1
cluster221	augustus_masked-9438_15700--0.0-mRNA-1	maker-2546_53188--0.18-mRNA-1	Zosma121g00320.1	Zosma121g00330.1
cluster222	augustus_masked-9490_17618--0.0-mRNA-1	maker-1704_36624--0.8-mRNA-1	Zosma14g00300.1	Zosma184g00030.1
cluster223	augustus_masked-9615_13604--0.0-mRNA-1	maker-137_169337_16108_62979--0.7-mRNA-1	maker-6919_18379_1_12285--0.0-mRNA-1	Zosma102g00010.1
cluster224	maker-10044_34131--0.19-mRNA-1	maker-6415_24245--0.19-mRNA-1	Zosma31g01360.1	Zosma364g00010.1
cluster225	maker-10153_12802--0.7-mRNA-1	maker-6836_21340--0.11-mRNA-1	Zosma3g01880.1	Zosma78g00890.1
cluster226	maker-10295_42344--0.15-mRNA-1	snap_masked-6088_42671_1_5215--0.3-mRNA-1	snap_masked-6088_42671_5226_42671--0.6-mRNA-1	Zosma25g00280.1
cluster227	maker-1057_149039--0.39-mRNA-1	maker-4944_24312--0.7-mRNA-1	Zosma148g00140.1	Zosma14g01380.1
cluster228	maker-10856_22427--0.6-mRNA-1	maker-421_63994--0.20-mRNA-1	Zosma41g00250.1	maker-10856_22427--0.7-mRNA-1
cluster229	maker-11268_46006--0.21-mRNA-1	maker-4550_26048--0.22-mRNA-1	Zosma226g00270.1	maker-2968_40626_6859_40626--0.16-mRNA-1
cluster230	maker-11533_10868--0.6-mRNA-1	maker-1272_57486_1_10586--0.4-mRNA-1	Zosma138g00010.1	Zosma33g00670.1
cluster231	maker-11735_39831_22342_39831--0.8-mRNA-1	maker-5182_65510--0.11-mRNA-1	Zosma317g00210.1	maker-320_76903_1_36078--0.7-mRNA-1
cluster232	maker-1173_166881_1_148987--0.64-mRNA-1	maker-6220_30818--0.18-mRNA-1	Zosma16g00480.1	Zosma16g00490.1
cluster233	maker-11880_10399--0.10-mRNA-1	maker-12127_57626_1_45208--0.12-mRNA-1	Zosma31g01050.1	maker-1689_65790--0.25-mRNA-1
cluster234	maker-1205_54846--0.11-mRNA-1	maker-1430_147343_25162_89640--0.13-mRNA-1	Zosma8g01190.1	Zosma8g01180.1
cluster235	maker-1206_60135--0.9-mRNA-1	Zosma121g00450.1	snap_masked-1654_121200_64590_121200--0.18-mRNA-1	Zosma121g00470.1
cluster236	maker-12210_9989--0.6-mRNA-1	maker-1748_80350_56118_80350--0.4-mRNA-1	Zosma202g00370.1	Zosma324g00220.1
cluster237	maker-12541_21786--0.4-mRNA-1	snap_masked-4600_24021_1257_24021--0.4-mRNA-1	maker-19519_12543_1_8100--0.2-mRNA-1	Zosma41g00270.1
cluster238	maker-1255_98987_39951_74967--0.9-mRNA-1	Zosma81g01230.1	Zosma81g01240.1	augustus_masked-1586_37589--0.1-mRNA-1
cluster239	maker-12_138113_26322_87232--0.24-mRNA-1	snap_masked-1721_75470--0.18-mRNA-1	maker-12_138113_26322_87232--0.25-mRNA-1	Zosma2g01030.1
cluster240	maker-8222_31469--0.3-mRNA-1	Zosma93g00190.1	maker-7011_18191--0.6-mRNA-1	snap_masked-6218_28794--0.1-mRNA-1
cluster241	maker-13582_19412--0.12-mRNA-1	maker-4874_35339--0.15-mRNA-1	maker-8426_24599--0.7-mRNA-1	Zosma133g00510.1
cluster242	Zosma246g00310.1	snap_masked-1013_58948_37263_58948--0.2-mRNA-1	snap_masked-11049_28781--0.2-mRNA-1	snap_masked-6261_90832_1_32025--0.0-mRNA-1
cluster243	maker-1514_124826_46889_124826--0.28-mRNA-1	maker-15693_6064--0.2-mRNA-1	maker-2041_34411--0.12-mRNA-1	Zosma258g00060.1
cluster244	maker-16308_5474--0.2-mRNA-1	Zosma128g00030.1	Zosma144g00030.1	Zosma4g00070.1
cluster245	maker-164_91504_14837_91504--0.15-mRNA-1	maker-9507_51018--0.14-mRNA-1	maker-9507_51018--0.15-mRNA-1	Zosma163g00200.1
cluster246	maker-16583_10036--0.4-mRNA-1	maker-9590_30614_1_29396--0.3-mRNA-1	Zosma12g00350.1	Zosma54g00160.1
cluster247	maker-1664_51882_1_21256--0.3-mRNA-1	maker-2469_35827--0.16-mRNA-1	maker-2759_92358_22152_92358--0.14-mRNA-1	Zosma3g01160.1
cluster248	maker-1666_39974_1_22431--0.8-mRNA-1	maker-633_51627--0.9-mRNA-1	Zosma24g00710.1	Zosma43g00730.1
cluster249	maker-1671_162286_70489_162286--0.42-mRNA-1	maker-1885_82128--0.13-mRNA-1	snap_masked-4030_45552_9371_45552--0.7-mRNA-1	Zosma225g00150.1
cluster250	maker-1705_63644--0.14-mRNA-1	maker-4925_55298_1_43594--0.17-mRNA-1	snap_masked-5924_74038--0.9-mRNA-1	Zosma28g01120.1
cluster251	maker-1796_100443--0.18-mRNA-1	maker-683_92257--0.20-mRNA-1	maker-683_92257--0.21-mRNA-1	Zosma209g00230.1
cluster252	maker-1952_111660_50392_111660--0.12-mRNA-1	maker-7029_68889--0.27-mRNA-1	Zosma211g00210.1	Zosma85g00350.1
cluster253	maker-2099_59621_1_51681--0.12-mRNA-1	maker-272_134481_1_17902--0.4-mRNA-1	maker-843_175600_40312_70809--0.13-mRNA-1	Zosma43g00800.1
cluster254	maker-2394_98944--0.15-mRNA-1	Zosma19g00990.1	Zosma2g00130.1	Zosma84g00650.1
cluster255	maker-2604_34138_1_21080--0.15-mRNA-1	maker-2716_30949_1_24279--0.25-mRNA-1	Zosma1g01610.1	Zosma95g00380.1
cluster256	maker-2604_34138_26280_34138--0.6-mRNA-1	maker-2716_30949_1_24279--0.18-mRNA-1	Zosma1g01650.1	Zosma207g00010.1
cluster257	maker-2677_66860--0.16-mRNA-1	Zosma292g00150.1	Zosma3g01740.1	maker-13034_10087--0.4-mRNA-1
cluster258	maker-3114_29035_1_23543--0.8-mRNA-1	Zosma56g01310.1	augustus_masked-7940_16363--0.3-mRNA-1	snap_masked-3114_29035_1_23543--0.5-mRNA-1
cluster259	maker-3285_71947--0.12-mRNA-1	maker-713_155456_1_66694--0.12-mRNA-1	Zosma183g00360.1	Zosma8g01950.1
cluster260	maker-3316_49125--0.14-mRNA-1	Zosma207g00320.1	Zosma20g01290.1	Zosma526g00010.1
cluster261	maker-3655_58807_8871_49388--0.14-mRNA-1	Zosma159g00500.1	maker-6419_46508--0.9-mRNA-1	augustus_masked-16421_9163--0.1-mRNA-1
cluster262	maker-3685_77493_1_74632--0.32-mRNA-1	maker-585_55361_16933_55361--0.7-mRNA-1	Zosma29g01000.1	Zosma29g01010.1
cluster263	maker-3698_51148_2100_51148--0.7-mRNA-1	maker-36_187026_66418_187026--0.32-mRNA-1	maker-5664_82107--0.23-mRNA-1	Zosma51g00150.1
cluster264	maker-3752_45620--0.13-mRNA-1	snap_masked-2273_52291_1_37004--0.17-mRNA-1	snap_masked-2273_52291_1_37004--0.19-mRNA-1	Zosma20g00760.1
cluster265	maker-3934_53092--0.17-mRNA-1	Zosma30g00260.1	maker-5509_53108_1_24955--0.8-mRNA-1	maker-710_58754_1_42408--0.14-mRNA-1
cluster266	maker-4200_48425_27777_48425--0.5-mRNA-1	snap_masked-2735_41267_10879_41267--0.3-mRNA-1	snap_masked-2735_41267_10879_41267--0.4-mRNA-1	Zosma243g00140.1
cluster267	maker-4207_115422_1_49259--0.11-mRNA-1	Zosma218g00110.1	Zosma5g00940.1	Zosma218g00100.1
cluster268	maker-4340_46876_13905_38274--0.11-mRNA-1	Zosma42g00720.1	Zosma42g00740.1	maker-222_91759--0.44-mRNA-1
cluster269	maker-457_115428--0.39-mRNA-1	maker-72_224505_154349_224505--0.26-mRNA-1	Zosma54g01130.1	Zosma261g00160.1
cluster270	maker-458_65186_32237_65186--0.9-mRNA-1	Zosma42g00500.1	Zosma104g00050.1	Zosma8g01270.1
cluster271	maker-4894_51449--0.27-mRNA-1	maker-858_81231--0.27-mRNA-1	Zosma226g00030.1	Zosma331g00050.1
cluster272	maker-4907_27461_1_24579--0.13-mRNA-1	snap_masked-793_55432_15182_55432--0.13-mRNA-1	Zosma65g00560.1	Zosma65g00540.1
cluster273	maker-4976_127102--0.43-mRNA-1	maker-5452_88316--0.21-mRNA-1	Zosma409g00080.1	Zosma409g00020.1
cluster274	maker-5228_64602--0.18-mRNA-1	Zosma361g00080.1	Zosma46g00310.1	maker-5710_26737--0.25-mRNA-1
cluster275	maker-5366_90672--0.22-mRNA-1	maker-9027_30916--0.2-mRNA-1	Zosma16g00130.1	Zosma95g00150.1
cluster276	maker-5586_21288--0.9-mRNA-1	Zosma2g01710.1	maker-11107_25796--0.16-mRNA-1	maker-9466_21523--0.12-mRNA-1
cluster277	maker-559_71735--0.14-mRNA-1	maker-7088_30361--0.6-mRNA-1	maker-7088_30361--0.7-mRNA-1	Zosma57g00450.1
cluster278	maker-6465_55048_24295_55048--0.5-mRNA-1	maker-8225_42335--0.17-mRNA-1	Zosma10g01520.1	Zosma10g01530.1
cluster279	maker-6502_19183--0.9-mRNA-1	maker-991_82859_11805_74885--0.6-mRNA-1	Zosma10g01690.1	Zosma248g00310.1
cluster280	maker-7370_25509--0.13-mRNA-1	maker-9484_16511--0.11-mRNA-1	Zosma20g00510.1	Zosma38g00560.1
cluster281	maker-7379_59812--0.16-mRNA-1	Zosma289g00120.1	maker-7379_59812--0.17-mRNA-1	maker-9558_39264--0.15-mRNA-1
cluster282	maker-9624_23914--0.13-mRNA-1	snap_masked-5133_28503--0.10-mRNA-1	snap_masked-5133_28503--0.9-mRNA-1	Zosma117g00180.1
cluster283	snap_masked-13003_14723--0.7-mRNA-1	snap_masked-30_220209_1_185516--0.8-mRNA-1	Zosma163g00180.1	Zosma163g00210.1
cluster284	snap_masked-2117_35532_25343_35532--0.1-mRNA-1	snap_masked-2470_111884_9157_111884--0.11-mRNA-1	Zosma24g01550.1	Zosma75g00340.1
cluster285	snap_masked-84_85830--0.12-mRNA-1	Zosma111g00470.1	Zosma33g01220.1	Zosma33g01230.1
cluster286	Zosma102g00290.1	Zosma7g00710.1	maker-10167_15255--0.9-mRNA-1	maker-6083_41446--0.9-mRNA-1
cluster287	Zosma139g00260.1	Zosma18g00310.1	snap_masked-8591_21964--0.4-mRNA-1	maker-3729_26728--0.10-mRNA-1
cluster288	Zosma14g00680.1	Zosma7043g00010.1	maker-6459_39630_10082_39630--0.14-mRNA-1	maker-9697_33760--0.13-mRNA-1
cluster289	Zosma110g00090.1	Zosma2g01410.1	Zosma464g00020.1	maker-619_75061--0.27-mRNA-1
cluster290	maker-5463_38818--0.19-mRNA-1	Zosma71g00410.1	snap_masked-1889_82816--0.22-mRNA-1	maker-3502_27443--0.18-mRNA-1
cluster291	maker-6224_47104_19285_47104--0.6-mRNA-1	Zosma112g00400.1	maker-10283_47152_15329_40233--0.4-mRNA-1	maker-16604_6215--0.4-mRNA-1
cluster292	maker-4548_43652--0.13-mRNA-1	maker-6974_39723_1_37649--0.7-mRNA-1	maker-6028_106845--0.26-mRNA-1	Zosma23g00490.1
cluster293	augustus_masked-1234_112384--0.7-mRNA-1	maker-507_136226--0.20-mRNA-1	Zosma44g01230.1	maker-507_136226--0.19-mRNA-1
cluster294	augustus_masked-10042_51719--0.2-mRNA-1	snap_masked-476_108050_1_99768--0.25-mRNA-1	Zosma26g01240.1
cluster295	augustus_masked-10044_34131--0.3-mRNA-1	maker-6415_24245--0.15-mRNA-1	Zosma31g01350.1
cluster296	augustus_masked-10068_12920--0.1-mRNA-1	augustus_masked-12063_48974--0.0-mRNA-1	Zosma29g01190.1
cluster297	augustus_masked-10189_33528--0.0-mRNA-1	maker-8119_34581--0.9-mRNA-1	Zosma122g00780.1
cluster298	augustus_masked-10333_40908_1_27583--0.0-mRNA-1	maker-1046_42786_1_16584--0.2-mRNA-1	Zosma63g00680.1
cluster299	augustus_masked-10348_19056--0.1-mRNA-1	maker-1497_75120--0.32-mRNA-1	Zosma41g00020.1
cluster300	augustus_masked-1604_37421_1_35883--0.2-mRNA-1	snap_masked-10348_19056--0.4-mRNA-1	Zosma1g01590.1
cluster301	augustus_masked-10379_23573--0.2-mRNA-1	augustus_masked-2402_61507--0.1-mRNA-1	Zosma19g00690.1
cluster302	augustus_masked-10445_13288--0.0-mRNA-1	Zosma37g01070.1	maker-2185_34424_18541_34424--0.11-mRNA-1
cluster303	augustus_masked-1051_114272--0.10-mRNA-1	Zosma323g00060.1	Zosma49g00690.1
cluster304	augustus_masked-10641_17963_2682_17963--0.0-mRNA-1	augustus_masked-8658_15860--0.0-mRNA-1	Zosma68g00310.1
cluster305	augustus_masked-1066_58391_20249_58391--0.0-mRNA-1	augustus_masked-3096_69015--0.0-mRNA-1	Zosma37g00200.1
cluster306	augustus_masked-10711_31653--0.0-mRNA-1	augustus_masked-1103_71213--0.4-mRNA-1	Zosma72g00380.1
cluster307	augustus_masked-1072_60375--0.2-mRNA-1	snap_masked-382_83272--0.20-mRNA-1	Zosma7g00300.1
cluster308	augustus_masked-10756_19905_3803_19905--0.1-mRNA-1	maker-10813_19244--0.5-mRNA-1	Zosma2g01280.1
cluster309	augustus_masked-1078_108019_1_55266--0.1-mRNA-1	augustus_masked-93_120850_53139_120850--0.1-mRNA-1	Zosma162g00330.1
cluster310	augustus_masked-107_118583_85306_118583--0.0-mRNA-1	maker-3050_72064_35709_72064--0.5-mRNA-1	Zosma10g00230.1
cluster311	augustus_masked-10804_17138--0.0-mRNA-1	maker-3115_58093--0.16-mRNA-1	Zosma14g01310.1
cluster312	augustus_masked-10843_36907--0.4-mRNA-1	augustus_masked-8458_15470--0.1-mRNA-1	Zosma78g00950.1
cluster313	augustus_masked-1088_63888--0.1-mRNA-1	maker-5758_31118--0.8-mRNA-1	Zosma230g00350.1
cluster314	augustus_masked-1093_72366--0.8-mRNA-1	augustus_masked-461_114447--0.3-mRNA-1	Zosma24g00300.1
cluster315	augustus_masked-11242_12405--0.0-mRNA-1	maker-1757_98059_45092_98059--0.15-mRNA-1	Zosma54g00720.1
cluster316	augustus_masked-11248_63327--0.4-mRNA-1	augustus_masked-692_66701_1_10880--0.2-mRNA-1	Zosma107g00240.1
cluster317	augustus_masked-1124_118123--0.1-mRNA-1	maker-416_263001_96159_263001--0.31-mRNA-1	Zosma21g00390.1
cluster318	augustus_masked-11553_40748--0.0-mRNA-1	maker-2164_35884_1_25347--0.15-mRNA-1	Zosma56g00950.1
cluster319	augustus_masked-11629_10743--0.1-mRNA-1	augustus_masked-3360_53762--0.3-mRNA-1	Zosma95g00390.1
cluster320	augustus_masked-11725_22941--0.1-mRNA-1	maker-5672_66094--0.21-mRNA-1	Zosma372g00040.1
cluster321	augustus_masked-11839_33447--0.2-mRNA-1	maker-786_116475_11495_116475--0.38-mRNA-1	Zosma99g00350.1
cluster322	augustus_masked-1191_80250--0.5-mRNA-1	augustus_masked-5239_40562--0.2-mRNA-1	Zosma189g00040.1
cluster323	augustus_masked-11936_15716--0.1-mRNA-1	augustus_masked-14739_13436--0.1-mRNA-1	Zosma154g00490.1
cluster324	augustus_masked-11_108120_19606_108120--0.0-mRNA-1	augustus_masked-12211_26969--0.0-mRNA-1	Zosma80g00420.1
cluster325	augustus_masked-12037_19415--0.1-mRNA-1	maker-8625_15164--0.5-mRNA-1	Zosma65g00570.1
cluster326	augustus_masked-12061_24867--0.2-mRNA-1	maker-3429_105405_1_89508--0.26-mRNA-1	Zosma52g00860.1
cluster327	augustus_masked-1209_107589--0.2-mRNA-1	maker-2362_57388_5817_57388--0.24-mRNA-1	Zosma82g00500.1
cluster328	snap_masked-2199_65468--0.2-mRNA-1	Zosma550g00020.1	Zosma75g00250.1
cluster329	augustus_masked-122_233858_1_49825--0.5-mRNA-1	maker-692_66701_10891_48059--0.15-mRNA-1	Zosma2g02770.1
cluster330	augustus_masked-12443_14114--0.1-mRNA-1	augustus_masked-7792_31007--0.1-mRNA-1	Zosma45g00150.1
cluster331	augustus_masked-12530_10320--0.1-mRNA-1	snap_masked-11379_11073--0.3-mRNA-1	Zosma93g00500.1
cluster332	augustus_masked-1253_111909--0.2-mRNA-1	augustus_masked-6740_47682_1_9629--0.0-mRNA-1	Zosma52g01140.1
cluster333	augustus_masked-1253_111909--0.5-mRNA-1	augustus_masked-3542_27328--0.3-mRNA-1	Zosma52g01160.1
cluster334	augustus_masked-1256_89897--0.1-mRNA-1	maker-3824_59761_1_51004--0.14-mRNA-1	Zosma4g00580.1
cluster335	augustus_masked-1279_88568--0.0-mRNA-1	maker-4389_24628_1_21392--0.5-mRNA-1	Zosma109g00160.1
cluster336	augustus_masked-1283_41253_1_29652--0.3-mRNA-1	augustus_masked-9711_24322--0.0-mRNA-1	Zosma81g00950.1
cluster337	augustus_masked-12858_25745--0.3-mRNA-1	augustus_masked-6406_34766--0.1-mRNA-1	Zosma196g00480.1
cluster338	augustus_masked-12910_10860--0.0-mRNA-1	maker-2025_94179--0.14-mRNA-1	Zosma82g00920.1
cluster339	augustus_masked-1291_104540--0.6-mRNA-1	maker-1618_45944_1_22772--0.6-mRNA-1	Zosma161g00160.1
cluster340	augustus_masked-1297_83378--0.4-mRNA-1	augustus_masked-2265_79602--0.0-mRNA-1	Zosma50g00770.1
cluster341	augustus_masked-13055_14683--0.0-mRNA-1	snap_masked-6341_91885--0.10-mRNA-1	Zosma32g00670.1
cluster342	augustus_masked-13199_15402--0.1-mRNA-1	maker-8793_26646--0.12-mRNA-1	Zosma146g00200.1
cluster343	augustus_masked-1329_77066--0.0-mRNA-1	augustus_masked-1662_83352--0.8-mRNA-1	Zosma267g00050.1
cluster344	augustus_masked-13315_22355--0.2-mRNA-1	snap_masked-6888_29570--0.1-mRNA-1	Zosma15g00800.1
cluster345	augustus_masked-1331_39668_1_22230--0.2-mRNA-1	augustus_masked-3022_68208--0.2-mRNA-1	Zosma304g00010.1
cluster346	augustus_masked-1332_42457--0.0-mRNA-1	snap_masked-112_72921--0.11-mRNA-1	Zosma43g00940.1
cluster347	augustus_masked-1342_51547--0.0-mRNA-1	augustus_masked-14019_8982--0.0-mRNA-1	Zosma17g00890.1
cluster348	augustus_masked-13757_16090--0.0-mRNA-1	augustus_masked-6205_65212--0.2-mRNA-1	Zosma162g00080.1
cluster349	augustus_masked-13821_8071--0.0-mRNA-1	augustus_masked-8243_47506_29651_47506--0.0-mRNA-1	Zosma12g00160.1
cluster350	augustus_masked-13901_24337--0.0-mRNA-1	augustus_masked-2087_74325_1_45063--0.1-mRNA-1	Zosma111g00040.1
cluster351	augustus_masked-14285_13955--0.0-mRNA-1	Zosma46g00490.1	maker-302_199094_38473_128868--0.14-mRNA-1
cluster352	augustus_masked-14352_9427--0.1-mRNA-1	augustus_masked-8527_21817--0.0-mRNA-1	Zosma74g00340.1
cluster353	augustus_masked-14808_14732--0.1-mRNA-1	maker-2780_68198_34981_68198--0.10-mRNA-1	Zosma192g00550.1
cluster354	augustus_masked-1482_112186--0.0-mRNA-1	maker-58_90075--0.26-mRNA-1	Zosma74g01060.1
cluster355	augustus_masked-1483_50706--0.3-mRNA-1	maker-3627_42375--0.10-mRNA-1	Zosma77g00320.1
cluster356	augustus_masked-1518_86182_1_24358--0.1-mRNA-1	augustus_masked-8087_16134--0.0-mRNA-1	Zosma94g00550.1
cluster357	augustus_masked-15568_17303_6095_17303--0.0-mRNA-1	maker-1588_93225_64148_93225--0.5-mRNA-1	Zosma97g00400.1
cluster358	augustus_masked-15809_5945--0.0-mRNA-1	maker-2521_100017--0.25-mRNA-1	Zosma114g00130.1
cluster359	augustus_masked-1596_57840_18560_57840--0.3-mRNA-1	augustus_masked-3646_30690--0.1-mRNA-1	Zosma2g00190.1
cluster360	augustus_masked-1617_105419--0.1-mRNA-1	augustus_masked-9185_25307--0.0-mRNA-1	Zosma66g00750.1
cluster361	augustus_masked-1644_115584_1_84077--0.0-mRNA-1	maker-15769_5991--0.3-mRNA-1	Zosma40g00120.1
cluster362	augustus_masked-16518_6817--0.0-mRNA-1	maker-4064_50070_1_17674--0.5-mRNA-1	Zosma52g00940.1
cluster363	augustus_masked-16799_5039--0.0-mRNA-1	maker-167_150672_1_27161--0.16-mRNA-1	Zosma89g00340.1
cluster364	augustus_masked-1687_128300--0.3-mRNA-1	augustus_masked-2055_110246--0.0-mRNA-1	Zosma56g01090.1
cluster365	augustus_masked-1688_79842_1_54561--0.5-mRNA-1	maker-3180_44324--0.12-mRNA-1	Zosma2g01990.1
cluster366	augustus_masked-17057_11959--0.1-mRNA-1	snap_masked-17238_13231--0.18-mRNA-1	Zosma8184g00010.1
cluster367	augustus_masked-17186_7270--0.0-mRNA-1	maker-4556_31906_21818_31906--0.10-mRNA-1	Zosma25g01440.1
cluster368	augustus_masked-1731_46096--0.3-mRNA-1	maker-6243_47735--0.11-mRNA-1	Zosma115g00310.1
cluster369	augustus_masked-1751_74821--0.5-mRNA-1	augustus_masked-9244_56032--0.3-mRNA-1	Zosma248g00290.1
cluster370	augustus_masked-1754_95864--0.1-mRNA-1	snap_masked-4367_28390--0.4-mRNA-1	Zosma67g00360.1
cluster371	augustus_masked-1778_57795--0.2-mRNA-1	maker-46_154371_128735_154371--0.11-mRNA-1	Zosma8g00940.1
cluster372	augustus_masked-1794_35965--0.1-mRNA-1	snap_masked-3894_61059_1_55346--0.7-mRNA-1	Zosma89g01160.1
cluster373	augustus_masked-1825_91902--0.0-mRNA-1	augustus_masked-6532_46494--0.3-mRNA-1	Zosma81g01020.1
cluster374	augustus_masked-1846_45748_29833_45748--0.0-mRNA-1	augustus_masked-9754_33115--0.2-mRNA-1	Zosma137g00320.1
cluster375	augustus_masked-1880_91213--0.0-mRNA-1	augustus_masked-6508_40704_1_22592--0.5-mRNA-1	Zosma43g00410.1
cluster376	augustus_masked-1883_59993--0.4-mRNA-1	maker-8628_26103--0.26-mRNA-1	Zosma56g00030.1
cluster377	maker-10567_18548--0.4-mRNA-1	maker-2313_74672--0.30-mRNA-1	Zosma23g00720.1
cluster378	augustus_masked-1898_56456--0.1-mRNA-1	maker-1507_213155_169744_213155--0.10-mRNA-1	Zosma48g00120.1
cluster379	augustus_masked-1941_48574--0.5-mRNA-1	augustus_masked-3758_120039--0.7-mRNA-1	Zosma9g00530.1
cluster380	augustus_masked-194_84037--0.2-mRNA-1	augustus_masked-542_76290--0.11-mRNA-1	Zosma88g00460.1
cluster381	augustus_masked-1998_55196--0.1-mRNA-1	maker-3859_40134_1_27159--0.3-mRNA-1	Zosma182g00060.1
cluster382	augustus_masked-19_102540--0.1-mRNA-1	augustus_masked-9035_60722--0.3-mRNA-1	Zosma9g00420.1
cluster383	augustus_masked-2027_50542_1665_50542--0.1-mRNA-1	augustus_masked-9619_41766_1_8000--0.0-mRNA-1	Zosma17g01270.1
cluster384	augustus_masked-2040_120936--0.10-mRNA-1	augustus_masked-4539_38593--0.2-mRNA-1	Zosma738g00010.1
cluster385	augustus_masked-2124_78072_1_23142--0.1-mRNA-1	maker-15625_11835--0.2-mRNA-1	Zosma76g00510.1
cluster386	augustus_masked-2154_45631--0.5-mRNA-1	maker-200_63660_17073_63660--0.18-mRNA-1	Zosma56g00710.1
cluster387	augustus_masked-2206_128209--0.3-mRNA-1	augustus_masked-6617_48654--0.0-mRNA-1	Zosma64g00840.1
cluster388	augustus_masked-2216_100536_84975_100536--0.1-mRNA-1	maker-6292_62958--0.24-mRNA-1	Zosma192g00330.1
cluster389	augustus_masked-2223_137991_47675_137991--0.3-mRNA-1	maker-5536_24958--0.21-mRNA-1	Zosma192g00500.1
cluster390	augustus_masked-2238_86636--0.8-mRNA-1	augustus_masked-2261_48706--0.4-mRNA-1	Zosma338g00140.1
cluster391	augustus_masked-2265_79602--0.1-mRNA-1	maker-9313_23471--0.4-mRNA-1	Zosma50g00780.1
cluster392	augustus_masked-232_85278--0.5-mRNA-1	augustus_masked-4495_82280--0.2-mRNA-1	Zosma46g00080.1
cluster393	augustus_masked-2345_91167_1_56833--0.0-mRNA-1	augustus_masked-4026_82139_1_63522--0.8-mRNA-1	Zosma91g00590.1
cluster394	augustus_masked-2345_91167_1_56833--0.7-mRNA-1	maker-4026_82139_1_63522--0.24-mRNA-1	Zosma91g00520.1
cluster395	augustus_masked-234_130123_1_23457--0.2-mRNA-1	augustus_masked-3746_26632--0.0-mRNA-1	Zosma162g00480.1
cluster396	augustus_masked-2383_43986--0.0-mRNA-1	augustus_masked-3233_49952_1_17784--0.0-mRNA-1	Zosma2g02890.1
cluster397	augustus_masked-2414_64420_18625_64420--0.2-mRNA-1	snap_masked-715_120033--0.25-mRNA-1	Zosma225g00080.1
cluster398	augustus_masked-2429_47476--0.4-mRNA-1	augustus_masked-98_116150--0.5-mRNA-1	Zosma37g00850.1
cluster399	augustus_masked-2475_71782_40809_71782--0.3-mRNA-1	maker-6687_42519_12965_33921--0.11-mRNA-1	Zosma84g00090.1
cluster400	augustus_masked-2487_62639--0.0-mRNA-1	maker-6189_65780_7658_65780--0.7-mRNA-1	Zosma107g00660.1
cluster401	augustus_masked-2526_61737_8475_61737--0.3-mRNA-1	maker-8244_38104_16590_27928--0.7-mRNA-1	Zosma37g00080.1
cluster402	augustus_masked-2555_108221--0.1-mRNA-1	maker-7825_26947--0.14-mRNA-1	Zosma324g00070.1
cluster403	augustus_masked-2563_59580--0.0-mRNA-1	maker-2390_70952--0.30-mRNA-1	Zosma107g00550.1
cluster404	augustus_masked-2564_94316_50132_94316--0.1-mRNA-1	augustus_masked-6373_53673--0.2-mRNA-1	Zosma161g00590.1
cluster405	augustus_masked-2604_34138_1_21080--0.0-mRNA-1	maker-2716_30949_1_24279--0.22-mRNA-1	Zosma1g01600.1
cluster406	augustus_masked-2610_49614_1_30678--0.2-mRNA-1	Zosma257g00060.1	Zosma51g00430.1
cluster407	augustus_masked-2620_72881--0.2-mRNA-1	maker-8737_26492--0.8-mRNA-1	Zosma38g00400.1
cluster408	augustus_masked-2623_67452_1_48678--0.2-mRNA-1	augustus_masked-9523_33256--0.2-mRNA-1	Zosma17g00300.1
cluster409	augustus_masked-2630_233610--1.12-mRNA-1	maker-6240_73164--0.22-mRNA-1	Zosma58g00470.1
cluster410	augustus_masked-2630_233610--1.15-mRNA-1	snap_masked-10107_12864--0.2-mRNA-1	Zosma58g00410.1
cluster411	augustus_masked-2729_79265_44659_79265--0.7-mRNA-1	augustus_masked-5673_67241--0.2-mRNA-1	Zosma196g00250.1
cluster412	augustus_masked-2755_127807--0.10-mRNA-1	augustus_masked-3834_61172--0.4-mRNA-1	Zosma166g00300.1
cluster413	augustus_masked-2755_127807--0.5-mRNA-1	maker-16447_10162--0.2-mRNA-1	Zosma166g00190.1
cluster414	augustus_masked-2803_64329--0.4-mRNA-1	maker-4875_56703--0.30-mRNA-1	Zosma87g00260.1
cluster415	augustus_masked-2813_51453--0.0-mRNA-1	augustus_masked-4286_34221--0.1-mRNA-1	Zosma171g00240.1
cluster416	augustus_masked-2827_100654_7574_100654--0.6-mRNA-1	Zosma176g00140.1	Zosma15g01090.1
cluster417	augustus_masked-2858_32684--0.2-mRNA-1	Zosma33g01260.1	Zosma33g01270.1
cluster418	augustus_masked-295_75850_18274_75850--0.3-mRNA-1	augustus_masked-31_108959_34048_69799--0.1-mRNA-1	Zosma2g02550.1
cluster419	augustus_masked-2960_29701--0.0-mRNA-1	maker-11311_11155--0.4-mRNA-1	Zosma117g00800.1
cluster420	augustus_masked-2979_49365--0.1-mRNA-1	maker-11134_24905--0.8-mRNA-1	Zosma431g00060.1
cluster421	augustus_masked-2987_43029--0.6-mRNA-1	augustus_masked-66_107318_54753_107318--0.7-mRNA-1	Zosma282g00130.1
cluster422	augustus_masked-3015_38277--0.0-mRNA-1	augustus_masked-9212_17972--0.0-mRNA-1	Zosma22g01000.1
cluster423	augustus_masked-3018_96305_1_80701--0.2-mRNA-1	Zosma57g00170.1	Zosma74g00800.1
cluster424	augustus_masked-3023_49945--0.1-mRNA-1	augustus_masked-701_85567_41035_85567--0.0-mRNA-1	Zosma35g00460.1
cluster425	augustus_masked-3069_78651--0.4-mRNA-1	augustus_masked-7241_62119--0.1-mRNA-1	Zosma8g00670.1
cluster426	augustus_masked-30_220209_1_185516--0.4-mRNA-1	maker-2738_62670_47911_62670--0.4-mRNA-1	Zosma107g00010.1
cluster427	augustus_masked-310_82701--0.1-mRNA-1	augustus_masked-87_121302--0.7-mRNA-1	Zosma54g00650.1
cluster428	augustus_masked-3146_65830--0.0-mRNA-1	maker-6896_45772--0.14-mRNA-1	Zosma425g00140.1
cluster429	augustus_masked-3206_42927--0.0-mRNA-1	augustus_masked-5640_32385--0.2-mRNA-1	Zosma248g00130.1
cluster430	augustus_masked-320_76903_47888_76903--0.0-mRNA-1	augustus_masked-5514_28358--0.0-mRNA-1	Zosma76g00370.1
cluster431	augustus_masked-3323_68357--0.2-mRNA-1	augustus_masked-981_77357_8334_77357--0.4-mRNA-1	Zosma287g00060.1
cluster432	augustus_masked-3338_63701_1_16574--0.0-mRNA-1	maker-10093_18649--0.6-mRNA-1	Zosma78g00960.1
cluster433	augustus_masked-3367_54797--0.2-mRNA-1	maker-8377_19077--0.8-mRNA-1	Zosma98g00470.1
cluster434	augustus_masked-3387_43497--0.0-mRNA-1	augustus_masked-3983_43030--0.0-mRNA-1	Zosma111g00290.1
cluster435	augustus_masked-3424_85527--0.1-mRNA-1	maker-4154_25316--0.3-mRNA-1	Zosma13g00940.1
cluster436	augustus_masked-3459_67942_22560_67942--0.6-mRNA-1	augustus_masked-3885_98299--0.8-mRNA-1	Zosma117g00270.1
cluster437	augustus_masked-3476_70335--0.7-mRNA-1	maker-2118_97639--0.34-mRNA-1	Zosma120g00320.1
cluster438	augustus_masked-3479_91115--0.7-mRNA-1	snap_masked-1626_100817--0.22-mRNA-1	Zosma5g02800.1
cluster439	augustus_masked-3538_27349--0.0-mRNA-1	augustus_masked-5958_28600--0.1-mRNA-1	Zosma120g00360.1
cluster440	augustus_masked-3543_70361_31209_68380--0.0-mRNA-1	maker-397_84592_31364_84592--0.21-mRNA-1	Zosma29g00350.1
cluster441	augustus_masked-356_173422_62742_173422--0.0-mRNA-1	maker-9649_58881--0.15-mRNA-1	Zosma203g00200.1
cluster442	augustus_masked-3594_28773--0.0-mRNA-1	augustus_masked-9150_45394--0.0-mRNA-1	Zosma21g00910.1
cluster443	augustus_masked-359_123912_26810_123912--0.8-mRNA-1	maker-6606_62001_11591_62001--0.11-mRNA-1	Zosma251g00240.1
cluster444	augustus_masked-3634_49340--0.1-mRNA-1	snap_masked-5056_69874--0.6-mRNA-1	Zosma1g02640.1
cluster445	augustus_masked-3664_48285--0.0-mRNA-1	maker-11121_11431--0.6-mRNA-1	Zosma294g00160.1
cluster446	augustus_masked-3666_83661--0.3-mRNA-1	maker-15381_16950--0.7-mRNA-1	Zosma81g00370.1
cluster447	augustus_masked-3676_29620--0.0-mRNA-1	augustus_masked-4992_81658_14565_81658--0.4-mRNA-1	Zosma52g00670.1
cluster448	augustus_masked-3704_38201--0.3-mRNA-1	maker-334_57178--0.11-mRNA-1	Zosma91g00370.1
cluster449	augustus_masked-3722_99066--0.3-mRNA-1	Zosma2g02220.1	maker-9084_23885_12299_23885--0.4-mRNA-1
cluster450	augustus_masked-3742_39747--0.0-mRNA-1	snap_masked-4478_41053--0.2-mRNA-1	Zosma3g00400.1
cluster451	augustus_masked-3769_42874--0.0-mRNA-1	maker-8325_15694--0.6-mRNA-1	Zosma116g00050.1
cluster452	augustus_masked-3803_59521--0.4-mRNA-1	augustus_masked-6500_39075_21723_39075--0.0-mRNA-1	Zosma5g00400.1
cluster453	augustus_masked-3878_89399--0.2-mRNA-1	maker-4958_22998--0.11-mRNA-1	Zosma223g00350.1
cluster454	augustus_masked-3883_61444_1_48109--0.0-mRNA-1	maker-10650_24964_1_16934--0.7-mRNA-1	Zosma44g01180.1
cluster455	augustus_masked-3905_103782_40809_103782--0.0-mRNA-1	maker-4191_44757--0.19-mRNA-1	Zosma277g00040.1
cluster456	augustus_masked-3905_103782_40809_103782--0.3-mRNA-1	augustus_masked-5534_67570--0.1-mRNA-1	Zosma277g00030.1
cluster457	augustus_masked-3924_69568_11959_46559--0.1-mRNA-1	maker-6518_49732--0.21-mRNA-1	Zosma34g00190.1
cluster458	augustus_masked-3938_35053--0.1-mRNA-1	maker-9325_54154_1_39123--0.14-mRNA-1	Zosma117g00690.1
cluster459	augustus_masked-3943_89806--0.6-mRNA-1	augustus_masked-644_120835_107662_120835--0.3-mRNA-1	Zosma196g00160.1
cluster460	augustus_masked-3962_63234--0.1-mRNA-1	maker-4128_84306_1964_24009--0.5-mRNA-1	Zosma229g00030.1
cluster461	augustus_masked-3988_80110--0.7-mRNA-1	augustus_masked-6555_41288--0.1-mRNA-1	Zosma27g01300.1
cluster462	augustus_masked-3998_85720--0.2-mRNA-1	maker-9030_24732--0.9-mRNA-1	Zosma445g00070.1
cluster463	augustus_masked-4010_47570_13463_47570--0.3-mRNA-1	augustus_masked-4612_61650--0.4-mRNA-1	Zosma5g01630.1
cluster464	augustus_masked-4018_25750--0.1-mRNA-1	maker-1215_110963_1_108940--0.13-mRNA-1	Zosma38g00200.1
cluster465	augustus_masked-402_104924_1_22442--0.0-mRNA-1	snap_masked-11824_21834--0.2-mRNA-1	Zosma184g00060.1
cluster466	augustus_masked-4051_84811--0.1-mRNA-1	augustus_masked-505_52155--0.7-mRNA-1	Zosma234g00070.1
cluster467	augustus_masked-4053_75807--0.7-mRNA-1	augustus_masked-4606_62184--0.4-mRNA-1	Zosma304g00090.1
cluster468	augustus_masked-4068_46223--0.2-mRNA-1	augustus_masked-5057_28941--0.0-mRNA-1	Zosma118g00190.1
cluster469	augustus_masked-413_113190--0.0-mRNA-1	snap_masked-11397_16050--0.5-mRNA-1	Zosma452g00080.1
cluster470	augustus_masked-4227_25089_1_16599--0.1-mRNA-1	maker-4237_121821_49242_111099--0.15-mRNA-1	Zosma34g00830.1
cluster471	augustus_masked-4275_40954_1_21494--0.0-mRNA-1	snap_masked-8041_18523--0.9-mRNA-1	Zosma4g01760.1
cluster472	maker-7025_27196--0.16-mRNA-1	Zosma92g00670.1	Zosma92g00630.1
cluster473	augustus_masked-4527_63769--0.0-mRNA-1	snap_masked-3827_26368--0.4-mRNA-1	Zosma79g00580.1
cluster474	augustus_masked-4566_65323--0.0-mRNA-1	maker-425_82070--0.14-mRNA-1	Zosma379g00170.1
cluster475	augustus_masked-464_78415--0.6-mRNA-1	augustus_masked-956_113839_79630_113839--0.1-mRNA-1	Zosma339g00150.1
cluster476	augustus_masked-464_78415--0.9-mRNA-1	maker-6736_31099_1_28689--0.11-mRNA-1	Zosma81g00310.1
cluster477	augustus_masked-4898_72566--0.1-mRNA-1	snap_masked-3629_47186--0.6-mRNA-1	Zosma118g00540.1
cluster478	augustus_masked-48_303880--2.8-mRNA-1	maker-5756_100930_21874_99416--0.22-mRNA-1	Zosma81g00620.1
cluster479	augustus_masked-4921_103133--0.5-mRNA-1	maker-3290_84846_1_22321--0.9-mRNA-1	Zosma10g01570.1
cluster480	augustus_masked-4931_31662--0.1-mRNA-1	snap_masked-3944_77889_57073_77889--0.3-mRNA-1	Zosma125g00160.1
cluster481	augustus_masked-5032_58928--0.0-mRNA-1	maker-1241_52283--0.4-mRNA-1	Zosma32g00050.1
cluster482	augustus_masked-5128_46926--0.2-mRNA-1	maker-9113_33854--0.10-mRNA-1	Zosma181g00310.1
cluster483	augustus_masked-5133_28503--0.0-mRNA-1	maker-9624_23914--0.15-mRNA-1	Zosma117g00150.1
cluster484	augustus_masked-515_62204--0.1-mRNA-1	maker-5013_63432--0.14-mRNA-1	Zosma74g00170.1
cluster485	augustus_masked-5209_49111--0.1-mRNA-1	maker-8605_42378--0.20-mRNA-1	Zosma66g00450.1
cluster486	augustus_masked-5314_34162--0.3-mRNA-1	maker-13241_15339--0.12-mRNA-1	Zosma643g00050.1
cluster487	augustus_masked-5331_63414--0.2-mRNA-1	augustus_masked-5789_35782--0.1-mRNA-1	Zosma202g00180.1
cluster488	augustus_masked-5341_56406_35069_56406--0.0-mRNA-1	maker-4011_88615--0.15-mRNA-1	Zosma5g00610.1
cluster489	augustus_masked-5382_73737--0.0-mRNA-1	maker-8938_74801--0.10-mRNA-1	Zosma23g00760.1
cluster490	augustus_masked-5441_32999_1_31903--0.0-mRNA-1	snap_masked-18018_13404--0.3-mRNA-1	Zosma33g00500.1
cluster491	augustus_masked-5466_37929--0.3-mRNA-1	snap_masked-1504_57516--0.4-mRNA-1	Zosma2g02700.1
cluster492	augustus_masked-5523_22970--0.0-mRNA-1	maker-6459_39630_10082_39630--0.15-mRNA-1	Zosma14g00730.1
cluster493	augustus_masked-556_176654_68489_143241--0.3-mRNA-1	Zosma393g00190.1	maker-7894_60272--0.14-mRNA-1
cluster494	augustus_masked-5601_50930--0.2-mRNA-1	maker-9011_14546--0.4-mRNA-1	Zosma148g00230.1
cluster495	Zosma125g00330.1	augustus_masked-7436_67493--0.0-mRNA-1	snap_masked-6163_54425--0.4-mRNA-1
cluster496	augustus_masked-5701_89021--0.5-mRNA-1	snap_masked-6876_19589--0.3-mRNA-1	Zosma54g00790.1
cluster497	augustus_masked-5772_82320--0.1-mRNA-1	maker-10084_37006--0.6-mRNA-1	Zosma86g00320.1
cluster498	augustus_masked-5779_32696_1_14615--0.4-mRNA-1	maker-1834_92013--0.46-mRNA-1	Zosma44g00320.1
cluster499	augustus_masked-5822_67919_1_42321--0.1-mRNA-1	maker-5946_43088--0.10-mRNA-1	Zosma20g00410.1
cluster500	Zosma97g00710.1	augustus_masked-7368_20124--0.2-mRNA-1	maker-8882_32464--0.14-mRNA-1
cluster501	augustus_masked-582_131675_106372_131675--0.3-mRNA-1	augustus_masked-914_112341_67809_112341--0.1-mRNA-1	Zosma248g00490.1
cluster502	augustus_masked-5893_22377--0.2-mRNA-1	augustus_masked-7238_50620--0.0-mRNA-1	Zosma155g00400.1
cluster503	augustus_masked-604_154123_55470_154123--0.5-mRNA-1	maker-12865_16407--0.9-mRNA-1	Zosma179g00200.1
cluster504	augustus_masked-6079_36611--0.2-mRNA-1	maker-8783_65131--0.15-mRNA-1	Zosma5g00720.1
cluster505	augustus_masked-6083_41446--0.0-mRNA-1	maker-11428_15541--0.6-mRNA-1	Zosma7g00730.1
cluster506	augustus_masked-6099_86289_17922_86289--0.1-mRNA-1	augustus_masked-8635_54935--0.1-mRNA-1	Zosma5g00900.1
cluster507	augustus_masked-6135_62339--0.1-mRNA-1	maker-3674_26928--0.9-mRNA-1	Zosma153g00200.1
cluster508	augustus_masked-6143_68080--0.1-mRNA-1	snap_masked-10240_38674--0.4-mRNA-1	Zosma87g00230.1
cluster509	augustus_masked-6157_44326--0.1-mRNA-1	augustus_masked-6620_67640--0.4-mRNA-1	Zosma146g00240.1
cluster510	augustus_masked-6164_70676_1_60317--0.0-mRNA-1	maker-10385_14869--0.11-mRNA-1	Zosma216g00080.1
cluster511	augustus_masked-6168_52637--0.2-mRNA-1	maker-1260_117833_1_29221--0.26-mRNA-1	Zosma1g03850.1
cluster512	augustus_masked-6188_41218--0.2-mRNA-1	augustus_masked-9619_41766_1_8000--0.1-mRNA-1	Zosma17g01250.1
cluster513	augustus_masked-620_150809--0.0-mRNA-1	augustus_masked-641_192530_139805_192530--0.1-mRNA-1	Zosma96g00770.1
cluster514	augustus_masked-6210_41285--0.0-mRNA-1	Zosma109g00100.1	Zosma109g00120.1
cluster515	augustus_masked-6224_47104_19285_47104--0.0-mRNA-1	maker-3316_49125--0.16-mRNA-1	Zosma207g00310.1
cluster516	augustus_masked-6282_33421_1_15681--0.0-mRNA-1	Zosma11811g00010.1	Zosma15g01750.1
cluster517	augustus_masked-6450_29176_13265_29176--0.0-mRNA-1	augustus_masked-7456_17308_1_12049--0.0-mRNA-1	Zosma20g01440.1
cluster518	augustus_masked-6548_40826_7375_40826--0.1-mRNA-1	snap_masked-4905_71738_1_6321--0.1-mRNA-1	Zosma313g00040.1
cluster519	augustus_masked-6591_31062_1_17029--0.1-mRNA-1	maker-1521_64073_1_34413--0.10-mRNA-1	Zosma23g01090.1
cluster520	augustus_masked-6745_46301_12883_46301--0.0-mRNA-1	maker-1083_50568_1_14010--0.10-mRNA-1	Zosma339g00060.1
cluster521	augustus_masked-6752_18693_4627_18693--0.0-mRNA-1	Zosma228g00070.1	Zosma228g00080.1
cluster522	augustus_masked-6759_29669--0.0-mRNA-1	snap_masked-606_80655--0.7-mRNA-1	Zosma376g00140.1
cluster523	augustus_masked-6762_50224--0.3-mRNA-1	maker-1223_113134_7937_113134--0.27-mRNA-1	Zosma19g00300.1
cluster524	augustus_masked-6805_41371_2677_41371--0.2-mRNA-1	maker-1835_35644_11051_20457--0.3-mRNA-1	Zosma338g00050.1
cluster525	augustus_masked-6813_18574--0.0-mRNA-1	maker-4928_32575--0.7-mRNA-1	Zosma202g00070.1
cluster526	augustus_masked-6844_18519--0.0-mRNA-1	Zosma538g00010.1	Zosma56g01410.1
cluster527	augustus_masked-6888_29570--0.0-mRNA-1	augustus_masked-942_50793--0.1-mRNA-1	Zosma169g00340.1
cluster528	augustus_masked-7001_34919--0.2-mRNA-1	maker-9977_42840_33374_42840--0.2-mRNA-1	Zosma2g00540.1
cluster529	augustus_masked-7117_42077_1_29887--0.0-mRNA-1	maker-4414_53978--0.19-mRNA-1	Zosma18g00700.1
cluster530	augustus_masked-7146_33976--0.2-mRNA-1	maker-5356_39810--0.2-mRNA-1	Zosma237g00260.1
cluster531	augustus_masked-7151_31524--0.0-mRNA-1	maker-10316_30954--0.9-mRNA-1	Zosma11g00610.1
cluster532	augustus_masked-7188_17822--0.0-mRNA-1	Zosma36g00230.1	augustus_masked-6466_95077_16202_46958--0.5-mRNA-1
cluster533	augustus_masked-7382_36252--0.0-mRNA-1	Zosma5g00580.1	Zosma5g00710.1
cluster534	augustus_masked-7412_18640--0.2-mRNA-1	maker-1925_35136--0.13-mRNA-1	Zosma181g00240.1
cluster535	augustus_masked-7431_18768--0.0-mRNA-1	maker-6986_37919--0.5-mRNA-1	Zosma17g01300.1
cluster536	augustus_masked-7451_17312--0.1-mRNA-1	maker-6785_33107--0.19-mRNA-1	Zosma70g00420.1
cluster537	augustus_masked-7556_19829--0.1-mRNA-1	augustus_masked-9278_35191--0.1-mRNA-1	Zosma317g00300.1
cluster538	augustus_masked-7593_46632--0.0-mRNA-1	augustus_masked-9367_23356_4977_23356--0.0-mRNA-1	Zosma36g00250.1
cluster539	augustus_masked-772_115741_8726_35126--0.1-mRNA-1	maker-6481_19233--0.7-mRNA-1	Zosma74g00710.1
cluster540	augustus_masked-784_82154--0.2-mRNA-1	Zosma182g00180.1	Zosma19g00450.1
cluster541	augustus_masked-790_133743--0.6-mRNA-1	maker-755_77189_15810_52557--0.5-mRNA-1	Zosma230g00200.1
cluster542	augustus_masked-792_142693_67812_128633--0.8-mRNA-1	maker-14299_22334_1_21017--0.7-mRNA-1	Zosma178g00480.1
cluster543	augustus_masked-8005_23210--0.4-mRNA-1	Zosma89g00210.1	Zosma89g00220.1
cluster544	augustus_masked-8147_16005--0.1-mRNA-1	maker-2992_111838_1_12482--0.8-mRNA-1	Zosma2g00350.1
cluster545	augustus_masked-8241_18537--0.2-mRNA-1	maker-4796_43406--0.35-mRNA-1	Zosma9g00800.1
cluster546	augustus_masked-835_56565_1_39681--0.2-mRNA-1	snap_masked-7731_36606--0.3-mRNA-1	Zosma7g00660.1
cluster547	augustus_masked-8401_56690_1_26990--0.0-mRNA-1	snap_masked-14171_7682--0.1-mRNA-1	Zosma338g00100.1
cluster548	augustus_masked-8461_29212--0.2-mRNA-1	Zosma30g00040.1	Zosma9g00970.1
cluster549	augustus_masked-8473_58166--0.1-mRNA-1	Zosma154g00520.1	Zosma48g00500.1
cluster550	augustus_masked-8538_38766--0.1-mRNA-1	maker-13118_18516_7334_18516--0.8-mRNA-1	Zosma125g00640.1
cluster551	Zosma20g00470.1	maker-5039_55099_1_46687--0.11-mRNA-1	maker-6422_79800--0.20-mRNA-1
cluster552	augustus_masked-8606_15187--0.1-mRNA-1	Zosma177g00150.1	snap_masked-110_118967_58933_118967--0.14-mRNA-1
cluster553	augustus_masked-8833_31098--0.2-mRNA-1	snap_masked-1065_65963_1_49236--0.3-mRNA-1	Zosma81g00520.1
cluster554	augustus_masked-9040_14506--0.0-mRNA-1	Zosma303g00170.1	maker-180_110716--0.31-mRNA-1
cluster555	augustus_masked-908_47712_28277_47712--0.0-mRNA-1	snap_masked-477_90231_67757_90231--0.3-mRNA-1	Zosma214g00070.1
cluster556	augustus_masked-9091_35159_13228_35159--0.0-mRNA-1	maker-3930_66466_25548_66466--0.17-mRNA-1	Zosma56g00350.1
cluster557	augustus_masked-9110_26694--0.0-mRNA-1	maker-6528_22673--0.8-mRNA-1	Zosma1g03790.1
cluster558	augustus_masked-9155_40324--0.3-mRNA-1	maker-4252_76166_3080_36104--0.3-mRNA-1	Zosma281g00090.1
cluster559	augustus_masked-9192_35921--0.0-mRNA-1	maker-273_60060--0.11-mRNA-1	Zosma23g01010.1
cluster560	augustus_masked-9210_24472_14528_24472--0.0-mRNA-1	maker-9358_45166--0.5-mRNA-1	Zosma71g00250.1
cluster561	augustus_masked-9239_25208--0.1-mRNA-1	snap_masked-3898_48345--0.9-mRNA-1	Zosma270g00240.1
cluster562	augustus_masked-9289_26538--0.0-mRNA-1	maker-4112_55362--0.6-mRNA-1	Zosma20g00940.1
cluster563	augustus_masked-938_194593_2033_57953--0.0-mRNA-1	augustus_masked-953_72697--0.0-mRNA-1	Zosma70g00600.1
cluster564	augustus_masked-939_105384--0.0-mRNA-1	maker-3462_60233_6407_60233--0.12-mRNA-1	Zosma122g00050.1
cluster565	augustus_masked-9493_25506_12344_25506--0.0-mRNA-1	Zosma59g00320.1	Zosma59g00330.1
cluster566	augustus_masked-960_114063--0.1-mRNA-1	maker-5420_32411--0.13-mRNA-1	Zosma89g00880.1
cluster567	augustus_masked-9677_23132_2630_23132--0.5-mRNA-1	maker-10140_14063--0.4-mRNA-1	Zosma1g00560.1
cluster568	augustus_masked-9863_66367--0.1-mRNA-1	maker-3031_109908_35852_109908--0.24-mRNA-1	Zosma8g01240.1
cluster569	maker-10015_20521--0.6-mRNA-1	maker-8673_74208--0.16-mRNA-1	Zosma1g01050.1
cluster570	maker-10078_18090--0.6-mRNA-1	maker-5100_34189--0.16-mRNA-1	Zosma81g00220.1
cluster571	maker-10148_28150_13946_28150--0.3-mRNA-1	maker-10689_34792--0.14-mRNA-1	Zosma77g00160.1
cluster572	maker-10161_14023--0.8-mRNA-1	maker-9772_18809--0.9-mRNA-1	Zosma161g00510.1
cluster573	maker-1019_124917_27804_114114--0.13-mRNA-1	snap_masked-12837_37154--0.6-mRNA-1	Zosma6g01630.1
cluster574	maker-10209_21175--0.12-mRNA-1	maker-4334_124732_33149_124732--0.41-mRNA-1	Zosma486g00060.1
cluster575	maker-10211_37502--0.3-mRNA-1	maker-5475_27321--0.9-mRNA-1	Zosma39g00460.1
cluster576	maker-10226_64970--0.26-mRNA-1	maker-10442_25923--0.8-mRNA-1	Zosma170g00330.1
cluster577	maker-10258_28787--0.15-mRNA-1	maker-4841_28292--0.12-mRNA-1	Zosma78g00080.1
cluster578	maker-1030_65725--0.30-mRNA-1	maker-290_59103_27300_59103--0.17-mRNA-1	Zosma132g00520.1
cluster579	maker-10312_45342_1_33423--0.13-mRNA-1	maker-2149_75529_1_59640--0.13-mRNA-1	Zosma16g00430.1
cluster580	maker-1031_51353_1_31673--0.4-mRNA-1	maker-322_95112--0.26-mRNA-1	Zosma140g00060.1
cluster581	maker-10321_14398--0.6-mRNA-1	maker-2051_55943_26304_55943--0.12-mRNA-1	Zosma105g00690.1
cluster582	maker-10331_12532--0.3-mRNA-1	maker-2381_57274--0.8-mRNA-1	Zosma1g00510.1
cluster583	maker-10336_28190--0.4-mRNA-1	maker-5364_39230--0.18-mRNA-1	Zosma76g00990.1
cluster584	maker-10349_25035--0.19-mRNA-1	maker-6229_22235--0.18-mRNA-1	Zosma34g00720.1
cluster585	maker-10360_12496--0.17-mRNA-1	maker-452_53369--0.30-mRNA-1	Zosma23g00310.1
cluster586	maker-10385_14869--0.9-mRNA-1	maker-6164_70676_1_60317--0.12-mRNA-1	Zosma216g00100.1
cluster587	maker-13645_13825--0.9-mRNA-1	maker-10389_40534--0.22-mRNA-1	Zosma92g00500.1
cluster588	maker-1038_113909--0.30-mRNA-1	maker-433_144646_76729_144646--0.31-mRNA-1	Zosma17g00480.1
cluster589	maker-1038_113909--0.34-mRNA-1	maker-5064_22673--0.10-mRNA-1	Zosma17g00500.1
cluster590	maker-1039_79618_20292_79618--0.26-mRNA-1	maker-711_70569--0.17-mRNA-1	Zosma6g00860.1
cluster591	maker-10410_12425_1_10382--0.6-mRNA-1	maker-2133_33787--0.21-mRNA-1	Zosma25g01330.1
cluster592	maker-10454_54079--0.19-mRNA-1	maker-2879_75418--0.38-mRNA-1	Zosma4g01840.1
cluster593	maker-10460_47450_3472_47450--0.12-mRNA-1	maker-1520_80468_1_33646--0.9-mRNA-1	Zosma18g00790.1
cluster594	maker-10466_59106--0.11-mRNA-1	maker-11741_14351--0.4-mRNA-1	Zosma49g00340.1
cluster595	maker-1046_42786_16595_42786--0.17-mRNA-1	maker-6781_26676--0.9-mRNA-1	Zosma1g01180.1
cluster596	maker-10491_22173--0.15-mRNA-1	maker-13781_22596--0.18-mRNA-1	Zosma38g00750.1
cluster597	maker-10502_34528--0.12-mRNA-1	maker-1912_87614_3411_59139--0.10-mRNA-1	Zosma120g00020.1
cluster598	maker-1051_114272--0.49-mRNA-1	maker-11003_12525--0.7-mRNA-1	Zosma49g00640.1
cluster599	maker-10531_12259--0.10-mRNA-1	maker-829_117226_72162_117226--0.13-mRNA-1	Zosma41g01080.1
cluster600	maker-1056_152860--0.40-mRNA-1	maker-480_168329_1_66394--0.16-mRNA-1	Zosma25g00110.1
cluster601	maker-10574_27294--0.9-mRNA-1	snap_masked-4330_46978_35110_46978--0.3-mRNA-1	Zosma123g00600.1
cluster602	maker-1059_42662--0.9-mRNA-1	maker-9300_36807--0.6-mRNA-1	Zosma2g03130.1
cluster603	maker-10718_32268--0.6-mRNA-1	Zosma175g00400.1	snap_masked-4762_35101--0.11-mRNA-1
cluster604	maker-1071_96863--0.42-mRNA-1	maker-9535_39853_1_29848--0.7-mRNA-1	Zosma60g00120.1
cluster605	maker-1073_93010_1_82060--0.24-mRNA-1	maker-11982_10279--0.7-mRNA-1	Zosma1g02970.1
cluster606	maker-10763_17785--0.6-mRNA-1	maker-6482_37592--0.11-mRNA-1	Zosma5g01050.1
cluster607	maker-10770_24221--0.7-mRNA-1	maker-4621_46777--0.14-mRNA-1	Zosma156g00460.1
cluster608	maker-1087_149629_103800_149629--0.9-mRNA-1	maker-11237_25326--0.14-mRNA-1	Zosma37g00530.1
cluster609	maker-1089_98184--0.22-mRNA-1	maker-1193_62729--0.8-mRNA-1	Zosma36g00280.1
cluster610	maker-1090_78192--0.26-mRNA-1	maker-143_200050_81163_200050--0.41-mRNA-1	Zosma22g01530.1
cluster611	maker-1090_78192--0.31-mRNA-1	maker-2663_102072_1_97641--0.7-mRNA-1	Zosma22g01520.1
cluster612	maker-1091_67612_34101_67612--0.7-mRNA-1	maker-603_105831--0.14-mRNA-1	Zosma28g00630.1
cluster613	maker-1092_64630_16655_38503--0.11-mRNA-1	maker-5290_22039--0.14-mRNA-1	Zosma5g01990.1
cluster614	maker-1092_64630_16655_38503--0.15-mRNA-1	snap_masked-5290_22039--0.9-mRNA-1	Zosma5g02010.1
cluster615	maker-1094_75565--0.11-mRNA-1	maker-8899_14736_1_13003--0.5-mRNA-1	Zosma68g00220.1
cluster616	maker-1094_75565--0.12-mRNA-1	snap_masked-8899_14736_1_13003--0.3-mRNA-1	Zosma68g00210.1
cluster617	maker-1094_75565--0.13-mRNA-1	snap_masked-8899_14736_1_13003--0.4-mRNA-1	Zosma68g00200.1
cluster618	maker-10950_15128--0.6-mRNA-1	maker-4915_40010--0.7-mRNA-1	Zosma33g00060.1
cluster619	maker-11016_18005_1_15552--0.8-mRNA-1	maker-4050_36550_19702_36550--0.2-mRNA-1	Zosma17g00210.1
cluster620	maker-1105_45072_19564_45072--0.5-mRNA-1	maker-955_78954_22438_78954--0.10-mRNA-1	Zosma99g01020.1
cluster621	maker-11079_18748--0.6-mRNA-1	maker-8710_52243--0.38-mRNA-1	Zosma77g00440.1
cluster622	maker-11088_37021--0.12-mRNA-1	maker-8813_23159--0.12-mRNA-1	Zosma70g00370.1
cluster623	maker-1209_107589--0.26-mRNA-1	maker-12667_14786--0.5-mRNA-1	Zosma818g00030.1
cluster624	maker-11106_30628--0.14-mRNA-1	maker-2660_136901_1_83288--0.21-mRNA-1	Zosma38g00460.1
cluster625	maker-1110_65437_1_48490--0.14-mRNA-1	maker-2170_50690--0.10-mRNA-1	Zosma44g00120.1
cluster626	maker-11122_63680_17259_63680--0.12-mRNA-1	maker-2398_54075_1_39765--0.17-mRNA-1	Zosma235g00250.1
cluster627	maker-11148_11972--0.2-mRNA-1	maker-1318_57750_26780_57750--0.2-mRNA-1	Zosma9g00050.1
cluster628	maker-11155_18826--0.4-mRNA-1	maker-1258_120744_45831_82594--0.24-mRNA-1	Zosma44g01100.1
cluster629	maker-11205_11294--0.7-mRNA-1	maker-9862_61227--0.27-mRNA-1	Zosma7g00970.1
cluster630	maker-11227_31940_1_17964--0.9-mRNA-1	maker-3800_62640_19428_62640--0.28-mRNA-1	Zosma25g00610.1
cluster631	maker-11231_11252--0.3-mRNA-1	snap_masked-9733_43162--0.5-mRNA-1	Zosma115g00150.1
cluster632	maker-11241_26861--0.2-mRNA-1	maker-2416_59808--0.26-mRNA-1	Zosma21g00650.1
cluster633	maker-11247_23165--0.2-mRNA-1	maker-7595_31849--0.11-mRNA-1	Zosma21g00640.1
cluster634	maker-1125_43085--0.6-mRNA-1	maker-9205_30423--0.5-mRNA-1	Zosma115g00080.1
cluster635	maker-11303_14267--0.3-mRNA-1	maker-681_49666--0.9-mRNA-1	Zosma69g00740.1
cluster636	maker-11313_34605--0.7-mRNA-1	Zosma29g00670.1	Zosma44g00580.1
cluster637	maker-1133_113462_1_59317--0.7-mRNA-1	maker-1373_108766--0.34-mRNA-1	Zosma258g00280.1
cluster638	maker-11406_11045--0.5-mRNA-1	maker-7265_17683--0.8-mRNA-1	Zosma34g00690.1
cluster639	maker-11443_39640--0.14-mRNA-1	maker-9586_13635--0.3-mRNA-1	Zosma34g00030.1
cluster640	maker-11487_10915--0.8-mRNA-1	maker-1961_63114--0.27-mRNA-1	Zosma58g00560.1
cluster641	maker-11511_17262--0.7-mRNA-1	maker-863_147933_1_71683--0.19-mRNA-1	Zosma70g00080.1
cluster642	maker-11519_32256--0.8-mRNA-1	maker-9820_23800--0.5-mRNA-1	Zosma6g00640.1
cluster643	maker-11521_18219--0.6-mRNA-1	maker-7069_53433_13578_53433--0.27-mRNA-1	Zosma4g00990.1
cluster644	maker-1153_43258--0.19-mRNA-1	maker-2579_46448_8995_46448--0.6-mRNA-1	Zosma159g00100.1
cluster645	maker-11551_19925--0.4-mRNA-1	maker-1317_121374_27219_121374--0.24-mRNA-1	Zosma80g00280.1
cluster646	maker-11553_40748--0.10-mRNA-1	maker-2164_35884_1_25347--0.11-mRNA-1	Zosma56g00940.1
cluster647	maker-115_112643--0.44-mRNA-1	maker-1771_55333--0.21-mRNA-1	Zosma47g00340.1
cluster648	maker-11635_14535--0.7-mRNA-1	maker-3745_142095_1_94574--0.13-mRNA-1	Zosma97g00520.1
cluster649	maker-116_90276_37523_90276--0.15-mRNA-1	maker-8049_36816--0.16-mRNA-1	Zosma270g00190.1
cluster650	maker-11724_10607--0.5-mRNA-1	maker-78_78152_41408_78152--0.17-mRNA-1	Zosma7g01250.1
cluster651	maker-11733_11340--0.7-mRNA-1	maker-222_91759--0.31-mRNA-1	Zosma42g00650.1
cluster652	maker-11767_10560--0.11-mRNA-1	Zosma186g00030.1	Zosma2g03290.1
cluster653	maker-11770_30287--0.10-mRNA-1	maker-3080_80871_1_50954--0.34-mRNA-1	Zosma113g00140.1
cluster654	maker-11770_30287--0.9-mRNA-1	maker-3080_80871_1_50954--0.26-mRNA-1	Zosma113g00130.1
cluster655	maker-11776_14078--0.6-mRNA-1	maker-7030_24737--0.1-mRNA-1	Zosma153g00210.1
cluster656	maker-117_92563_40769_53545--0.13-mRNA-1	snap_masked-117_92563_1_40758--0.10-mRNA-1	Zosma116g00670.1
cluster657	maker-1184_103553--0.29-mRNA-1	maker-1436_87592_1_76877--0.17-mRNA-1	Zosma43g00840.1
cluster658	maker-11860_12184--0.5-mRNA-1	maker-4127_43255--0.23-mRNA-1	Zosma189g00530.1
cluster659	maker-118_125420--0.28-mRNA-1	maker-2317_32830--0.20-mRNA-1	Zosma148g00280.1
cluster660	maker-11963_19793--0.8-mRNA-1	maker-2186_56582_1_40043--0.13-mRNA-1	Zosma82g00690.1
cluster661	maker-11970_10289--0.6-mRNA-1	maker-2566_52144_1_42282--0.21-mRNA-1	Zosma93g00670.1
cluster662	maker-11975_20672--0.14-mRNA-1	maker-3244_65923_3972_65923--0.18-mRNA-1	Zosma26g00250.1
cluster663	maker-119_144085--0.37-mRNA-1	maker-3903_67381--0.14-mRNA-1	Zosma226g00070.1
cluster664	maker-11_108120_1_19595--0.6-mRNA-1	Zosma29g01700.1	Zosma95g00320.1
cluster665	maker-1207_130425--0.43-mRNA-1	maker-888_113937_36437_113937--0.15-mRNA-1	Zosma100g00260.1
cluster666	maker-12168_17764--0.6-mRNA-1	snap_masked-3586_108446--0.25-mRNA-1	Zosma255g00130.1
cluster667	Zosma121g00380.1	maker-17040_13546--0.3-mRNA-1	maker-2578_71707--0.14-mRNA-1
cluster668	maker-122_233858_103426_200972--0.29-mRNA-1	maker-5970_23971_1_13574--0.7-mRNA-1	Zosma46g00130.1
cluster669	maker-1230_136421_43420_136421--0.19-mRNA-1	maker-6753_38076_1_27331--0.9-mRNA-1	Zosma169g00390.1
cluster670	maker-12344_14339--0.9-mRNA-1	maker-2085_49134--0.12-mRNA-1	Zosma1g01660.1
cluster671	maker-1238_66824_58951_66824--0.3-mRNA-1	snap_masked-17554_8424--0.5-mRNA-1	Zosma90g00060.1
cluster672	maker-12443_14114--0.4-mRNA-1	maker-854_64408--0.14-mRNA-1	Zosma45g00140.1
cluster673	maker-1247_134776--0.42-mRNA-1	maker-500_52247_3964_29592--0.9-mRNA-1	Zosma401g00090.1
cluster674	maker-124_71937_1_31140--0.21-mRNA-1	maker-2975_57996--0.25-mRNA-1	Zosma101g00540.1
cluster675	maker-1250_128348--0.44-mRNA-1	maker-393_218549_75510_192649--0.37-mRNA-1	Zosma2g00750.1
cluster676	maker-12556_22567--0.10-mRNA-1	maker-1373_108766--0.29-mRNA-1	Zosma76g00010.1
cluster677	maker-12611_25144--0.7-mRNA-1	maker-13815_13806--0.6-mRNA-1	Zosma32g00460.1
cluster678	maker-12673_16350--0.5-mRNA-1	maker-4708_45269_9010_45269--0.8-mRNA-1	Zosma22g01230.1
cluster679	maker-12744_21995--0.4-mRNA-1	maker-7217_43324--0.14-mRNA-1	Zosma100g00320.1
cluster680	maker-12791_37737--0.7-mRNA-1	maker-6892_45739--0.9-mRNA-1	Zosma10g00440.1
cluster681	maker-12799_21535--0.5-mRNA-1	maker-3077_102532_1_70781--0.18-mRNA-1	Zosma17g00200.1
cluster682	maker-1279_88568--0.15-mRNA-1	Zosma109g00140.1	Zosma109g00150.1
cluster683	maker-12855_15078--0.9-mRNA-1	maker-388_98506_1_97736--0.24-mRNA-1	Zosma161g00640.1
cluster684	maker-12939_21697--0.6-mRNA-1	maker-3766_47851_9824_47851--0.12-mRNA-1	Zosma135g00360.1
cluster685	maker-1298_57679--0.24-mRNA-1	Zosma86g00690.1	maker-6719_31764--0.17-mRNA-1
cluster686	maker-1302_61785--0.14-mRNA-1	maker-5653_21117--0.8-mRNA-1	Zosma26g00290.1
cluster687	maker-13043_11884--0.4-mRNA-1	maker-8705_16089--0.7-mRNA-1	Zosma386g00050.1
cluster688	maker-13060_8915--0.6-mRNA-1	maker-9924_13098--0.10-mRNA-1	Zosma120g00670.1
cluster689	maker-1312_40790--0.9-mRNA-1	maker-3879_54360--0.14-mRNA-1	Zosma89g00450.1
cluster690	maker-36_187026_1_22765--0.11-mRNA-1	maker-2895_72447--0.30-mRNA-1	Zosma78g00420.1
cluster691	maker-1314_121211_18692_121211--0.33-mRNA-1	maker-9942_13077--0.7-mRNA-1	Zosma132g00400.1
cluster692	maker-13216_11894--0.8-mRNA-1	maker-8378_37956--0.2-mRNA-1	Zosma345g00150.1
cluster693	maker-1322_43208_1_41173--0.13-mRNA-1	maker-4738_51347--0.15-mRNA-1	Zosma183g00250.1
cluster694	maker-13288_13007--0.2-mRNA-1	Zosma278g00180.1	maker-13281_31194--0.8-mRNA-1
cluster695	maker-13305_19342--0.10-mRNA-1	maker-136_115808_28441_115808--0.32-mRNA-1	Zosma93g00940.1
cluster696	maker-1339_104299_17577_104299--0.31-mRNA-1	snap_masked-4192_36267--0.8-mRNA-1	Zosma56g01170.1
cluster697	maker-13425_20200--0.7-mRNA-1	maker-5688_41885--0.15-mRNA-1	Zosma94g00270.1
cluster698	maker-1346_48798_21784_48798--0.14-mRNA-1	maker-456_84874--0.21-mRNA-1	Zosma207g00130.1
cluster699	maker-13632_9833--0.10-mRNA-1	maker-6104_57997--0.16-mRNA-1	Zosma44g00380.1
cluster700	maker-13677_14920--0.8-mRNA-1	snap_masked-8344_39277_1_15021--0.6-mRNA-1	Zosma519g00010.1
cluster701	maker-13681_32662_27288_32662--0.3-mRNA-1	maker-4763_79404_1_69820--0.8-mRNA-1	Zosma77g00360.1
cluster702	maker-1368_83579--0.22-mRNA-1	maker-1909_129585--0.23-mRNA-1	Zosma39g00500.1
cluster703	maker-1369_70413_1_58786--0.23-mRNA-1	maker-3660_81263_20539_81263--0.22-mRNA-1	Zosma92g00300.1
cluster704	maker-1376_110388_32312_110388--0.36-mRNA-1	maker-7293_35601--0.24-mRNA-1	Zosma3g02050.1
cluster705	maker-1377_69801--0.22-mRNA-1	maker-2354_66709--0.11-mRNA-1	Zosma6g01150.1
cluster706	maker-13879_23511--0.13-mRNA-1	maker-1501_117118_20859_117118--0.21-mRNA-1	Zosma313g00200.1
cluster707	maker-1391_39094--0.7-mRNA-1	maker-4300_63398--0.18-mRNA-1	Zosma99g00170.1
cluster708	maker-13955_21351--0.4-mRNA-1	maker-4193_40046_17301_40046--0.2-mRNA-1	Zosma107g00470.1
cluster709	maker-1398_44602--0.9-mRNA-1	maker-6_140895_23857_140895--0.36-mRNA-1	Zosma216g00230.1
cluster710	maker-14000_13639--0.8-mRNA-1	snap_masked-1407_47488_21774_47488--0.16-mRNA-1	Zosma7g01160.1
cluster711	maker-1413_76679--0.19-mRNA-1	maker-896_94244--0.21-mRNA-1	Zosma97g00810.1
cluster712	maker-14151_7709--0.9-mRNA-1	maker-4493_72015--0.37-mRNA-1	Zosma42g00410.1
cluster713	maker-1416_72838_45116_61954--0.7-mRNA-1	maker-3557_50573--0.5-mRNA-1	Zosma27g00300.1
cluster714	maker-1417_41823--0.8-mRNA-1	maker-6019_64987--0.22-mRNA-1	Zosma75g00800.1
cluster715	maker-14316_16357--0.6-mRNA-1	maker-767_115791--0.30-mRNA-1	Zosma81g00010.1
cluster716	maker-14316_16357--0.7-mRNA-1	snap_masked-767_115791--0.9-mRNA-1	Zosma120g00710.1
cluster717	maker-14317_7530--0.9-mRNA-1	Zosma216g00170.1	maker-6_140895_23857_140895--0.47-mRNA-1
cluster718	maker-1436_87592_1_76877--0.18-mRNA-1	maker-5826_20723--0.11-mRNA-1	Zosma99g00740.1
cluster719	maker-1437_79564--0.28-mRNA-1	maker-2237_52789--0.6-mRNA-1	Zosma76g00750.1
cluster720	maker-14495_7326--0.3-mRNA-1	maker-703_106615_23441_106615--0.15-mRNA-1	Zosma21g00940.1
cluster721	maker-1450_38629_1_16198--0.4-mRNA-1	maker-6450_29176_1_12061--0.4-mRNA-1	Zosma15g01030.1
cluster722	maker-1455_64511_1_15519--0.2-mRNA-1	maker-9405_13896--0.3-mRNA-1	Zosma120g00100.1
cluster723	maker-1456_38584--0.22-mRNA-1	maker-2352_87892--0.31-mRNA-1	Zosma104g00290.1
cluster724	maker-14570_24715--0.5-mRNA-1	maker-2799_66911--0.31-mRNA-1	Zosma185g00050.1
cluster725	maker-145_93460_1_34792--0.20-mRNA-1	maker-9494_57746_9056_57746--0.14-mRNA-1	Zosma294g00120.1
cluster726	maker-1465_39496--0.5-mRNA-1	Zosma196g00260.1	maker-7053_23129--0.5-mRNA-1
cluster727	maker-14668_12476--0.4-mRNA-1	maker-4336_26485--0.11-mRNA-1	Zosma2g00970.1
cluster728	maker-1476_43856--0.8-mRNA-1	maker-2768_63554_1_30282--0.7-mRNA-1	Zosma149g00310.1
cluster729	maker-147_126252_51333_103019--0.9-mRNA-1	maker-3995_199803_44253_199803--0.31-mRNA-1	Zosma2g03180.1
cluster730	maker-1485_88844--0.26-mRNA-1	maker-280_61657--0.11-mRNA-1	Zosma64g00150.1
cluster731	maker-14863_17852--0.9-mRNA-1	maker-5659_81867--0.24-mRNA-1	Zosma2g01800.1
cluster732	maker-14879_10219--0.3-mRNA-1	maker-9953_14790--0.2-mRNA-1	Zosma92g00850.1
cluster733	maker-3996_99022_61562_99022--0.19-mRNA-1	maker-1487_126139_1_49820--0.21-mRNA-1	Zosma29g00440.1
cluster734	maker-1491_92006_45525_70198--0.6-mRNA-1	maker-3885_98299--0.24-mRNA-1	Zosma117g00310.1
cluster735	maker-1493_49904--0.14-mRNA-1	maker-8437_15512--0.6-mRNA-1	Zosma82g00050.1
cluster736	maker-14_187470_115963_187470--0.25-mRNA-1	maker-2104_83033_1_14561--0.15-mRNA-1	Zosma66g00300.1
cluster737	maker-1518_86182_37896_86182--0.17-mRNA-1	maker-374_81978--0.19-mRNA-1	Zosma127g00320.1
cluster738	maker-1520_80468_39862_77238--0.6-mRNA-1	snap_masked-2153_115725_1_52866--0.3-mRNA-1	Zosma253g00180.1
cluster739	maker-15214_6557--0.4-mRNA-1	maker-2016_70766--0.23-mRNA-1	Zosma310g00160.1
cluster740	maker-15214_6557--0.5-mRNA-1	maker-2016_70766--0.14-mRNA-1	Zosma310g00170.1
cluster741	maker-15224_6539--0.6-mRNA-1	maker-892_50647--0.25-mRNA-1	Zosma202g00450.1
cluster742	maker-1522_98190_6586_83949--0.17-mRNA-1	maker-19803_10384--0.5-mRNA-1	Zosma183g00170.1
cluster743	maker-1533_71023_64037_71023--0.2-mRNA-1	maker-3043_45455_35937_45455--0.4-mRNA-1	Zosma192g00220.1
cluster744	maker-15369_10735--0.9-mRNA-1	snap_masked-3886_98296_1_71428--0.4-mRNA-1	Zosma41g01390.1
cluster745	maker-1541_60281--0.16-mRNA-1	maker-3949_76452_17397_76452--0.18-mRNA-1	Zosma264g00290.1
cluster746	maker-15446_10187--0.12-mRNA-1	maker-35_95003_47428_95003--0.24-mRNA-1	Zosma5g02390.1
cluster747	maker-15472_7497--0.7-mRNA-1	maker-8349_47096--0.19-mRNA-1	Zosma110g00290.1
cluster748	maker-15624_7775--0.5-mRNA-1	maker-2040_120936--0.44-mRNA-1	Zosma154g00100.1
cluster749	maker-1563_83100_62046_83100--0.9-mRNA-1	maker-4827_59313--0.10-mRNA-1	Zosma132g00210.1
cluster750	maker-1577_89306--0.23-mRNA-1	maker-1736_60606--0.15-mRNA-1	Zosma14g01810.1
cluster751	maker-157_82001--0.24-mRNA-1	maker-2681_83559--0.21-mRNA-1	Zosma288g00200.1
cluster752	maker-1593_51416--0.30-mRNA-1	maker-1927_74549_16657_74549--0.28-mRNA-1	Zosma87g00790.1
cluster753	maker-1594_37489_1_32038--0.8-mRNA-1	snap_masked-2040_120936--0.18-mRNA-1	Zosma154g00170.1
cluster754	maker-15970_14514--0.8-mRNA-1	maker-3992_38152--0.7-mRNA-1	Zosma109g00380.1
cluster755	maker-1619_78967_1_5737--0.7-mRNA-1	maker-9342_31594--0.9-mRNA-1	Zosma241g00260.1
cluster756	maker-16353_5422--0.2-mRNA-1	snap_masked-5163_45404--0.3-mRNA-1	Zosma107g00750.1
cluster757	maker-1636_52466--0.38-mRNA-1	snap_masked-3685_77493_1_74632--0.14-mRNA-1	Zosma29g01070.1
cluster758	maker-1637_42859--0.8-mRNA-1	maker-4968_113685_2407_113685--0.25-mRNA-1	Zosma90g00250.1
cluster759	maker-1671_162286_70489_162286--0.35-mRNA-1	maker-3989_44087--0.11-mRNA-1	Zosma530g00050.1
cluster760	maker-1674_63202_14165_63202--0.9-mRNA-1	maker-4757_32569--0.4-mRNA-1	Zosma28g01110.1
cluster761	maker-16763_5077--0.2-mRNA-1	maker-3660_81263_20539_81263--0.21-mRNA-1	Zosma92g00270.1
cluster762	maker-16828_5692--0.2-mRNA-1	snap_masked-4599_42797--0.1-mRNA-1	Zosma16g01540.1
cluster763	maker-1689_65790--0.24-mRNA-1	maker-3660_81263_1_20528--0.5-mRNA-1	Zosma52g01200.1
cluster764	maker-170_158252_1_53610--0.20-mRNA-1	maker-8594_28577--0.15-mRNA-1	Zosma21g01090.1
cluster765	maker-17373_14940--0.6-mRNA-1	maker-8343_31212_1_18793--0.8-mRNA-1	Zosma215g00190.1
cluster766	maker-1739_67043--0.28-mRNA-1	maker-2135_63533_1_41163--0.20-mRNA-1	Zosma24g01280.1
cluster767	maker-1745_99153_24418_92867--0.25-mRNA-1	maker-6966_60051--0.22-mRNA-1	Zosma289g00060.1
cluster768	maker-1750_47637--0.27-mRNA-1	maker-1858_58051_1_18277--0.6-mRNA-1	Zosma72g00690.1
cluster769	maker-1756_41529--0.16-mRNA-1	maker-8696_28189--0.9-mRNA-1	Zosma41g00220.1
cluster770	maker-1757_98059_1_27868--0.7-mRNA-1	maker-7755_45022--0.13-mRNA-1	Zosma99g00110.1
cluster771	maker-175_67156--0.26-mRNA-1	maker-7862_50714--0.11-mRNA-1	Zosma34g00570.1
cluster772	maker-1775_85014--0.12-mRNA-1	maker-4964_67143--0.15-mRNA-1	Zosma118g00320.1
cluster773	maker-1782_37217_3477_19317--0.5-mRNA-1	maker-6639_49158_1_12232--0.9-mRNA-1	Zosma18g01360.1
cluster774	maker-1785_36039_15552_36039--0.2-mRNA-1	maker-1800_69807--0.18-mRNA-1	Zosma132g00290.1
cluster775	maker-1797_107122--0.21-mRNA-1	maker-5126_37628--0.21-mRNA-1	Zosma289g00210.1
cluster776	maker-1803_35890--0.12-mRNA-1	maker-3410_55884--0.13-mRNA-1	Zosma314g00080.1
cluster777	maker-18221_8516--0.3-mRNA-1	maker-8258_30737--0.6-mRNA-1	Zosma103g00770.1
cluster778	maker-1822_132028_1_52495--0.9-mRNA-1	maker-4971_70855--0.8-mRNA-1	Zosma53g00110.1
cluster779	maker-1831_68722_1_58193--0.23-mRNA-1	maker-2849_62015--0.20-mRNA-1	Zosma146g00010.1
cluster780	maker-1834_92013--0.36-mRNA-1	maker-6104_57997--0.14-mRNA-1	Zosma44g00350.1
cluster781	maker-1836_46949--0.12-mRNA-1	maker-6476_54803--0.14-mRNA-1	Zosma25g00460.1
cluster782	maker-1860_48289_1_16692--0.5-mRNA-1	snap_masked-1860_48289_17417_48289--0.2-mRNA-1	Zosma5g01380.1
cluster783	maker-1863_207941_19186_207941--0.51-mRNA-1	maker-617_63734_1_41491--0.4-mRNA-1	Zosma9g00270.1
cluster784	maker-1867_101883_36150_101883--0.20-mRNA-1	maker-4728_30184_14663_30184--0.8-mRNA-1	Zosma129g00220.1
cluster785	maker-187_77201--0.20-mRNA-1	maker-2270_81682--0.28-mRNA-1	Zosma269g00080.1
cluster786	maker-1880_91213--0.50-mRNA-1	maker-6368_51288--0.14-mRNA-1	Zosma548g00060.1
cluster787	maker-1889_82816--0.29-mRNA-1	maker-3502_27443--0.19-mRNA-1	Zosma71g00390.1
cluster788	maker-1892_35328--0.15-mRNA-1	maker-938_194593_2033_57953--0.14-mRNA-1	Zosma70g00570.1
cluster789	maker-1900_87933--0.13-mRNA-1	maker-229_72775--0.15-mRNA-1	Zosma19g00380.1
cluster790	maker-19064_11889--0.3-mRNA-1	maker-2219_56013--0.2-mRNA-1	Zosma6g00550.1
cluster791	maker-1911_56709--0.28-mRNA-1	maker-5759_60862_1_49769--0.19-mRNA-1	Zosma1g03450.1
cluster792	maker-1922_136839_22334_136839--0.28-mRNA-1	maker-4443_86292_51253_86292--0.6-mRNA-1	Zosma249g00110.1
cluster793	maker-1940_49596--0.22-mRNA-1	maker-7697_26556_6912_26556--0.3-mRNA-1	Zosma408g00130.1
cluster794	maker-1948_82596_2209_29409--0.14-mRNA-1	snap_masked-7337_17514--0.4-mRNA-1	Zosma49g00070.1
cluster795	maker-1950_122214--0.29-mRNA-1	maker-9368_15686--0.14-mRNA-1	Zosma116g00560.1
cluster796	maker-1955_62559_1_56142--0.17-mRNA-1	snap_masked-8282_24215_1_15798--0.6-mRNA-1	Zosma135g00290.1
cluster797	maker-1955_62559_1_56142--0.18-mRNA-1	maker-3950_49284--0.14-mRNA-1	Zosma55g00760.1
cluster798	maker-19622_12383--0.7-mRNA-1	Zosma217g00140.1	Zosma7g01640.1
cluster799	maker-1986_86520_47939_86520--0.15-mRNA-1	maker-3124_47980--0.27-mRNA-1	Zosma243g00010.1
cluster800	maker-1997_55601--0.13-mRNA-1	maker-752_58492--0.25-mRNA-1	Zosma111g00230.1
cluster801	maker-1_138639_1_133352--0.38-mRNA-1	maker-2845_53503--0.30-mRNA-1	Zosma29g00150.1
cluster802	maker-1_138639_1_133352--0.45-mRNA-1	maker-2845_53503--0.24-mRNA-1	Zosma29g00110.1
cluster803	maker-2042_72377--0.27-mRNA-1	maker-4513_78430_56671_78430--0.7-mRNA-1	Zosma38g01350.1
cluster804	maker-2043_106709_15360_106709--0.12-mRNA-1	maker-228_84174_1_71174--0.12-mRNA-1	Zosma68g00160.1
cluster805	maker-2044_74626--0.24-mRNA-1	maker-2661_143534_1_67796--0.11-mRNA-1	Zosma5g00040.1
cluster806	maker-2069_34233--0.13-mRNA-1	maker-8862_20381--0.14-mRNA-1	Zosma111g00400.1
cluster807	maker-207_133990_91619_133990--0.16-mRNA-1	maker-4850_29294--0.12-mRNA-1	Zosma199g00210.1
cluster808	maker-2091_34071--0.13-mRNA-1	maker-7459_31491--0.11-mRNA-1	Zosma118g00200.1
cluster809	maker-2100_234542_187850_234542--0.5-mRNA-1	maker-64_186279_1_77814--0.18-mRNA-1	Zosma97g00550.1
cluster810	maker-2107_67379_19564_67379--0.14-mRNA-1	maker-7353_36198--0.13-mRNA-1	Zosma114g00360.1
cluster811	maker-2123_50249_30746_38748--0.4-mRNA-1	maker-8016_47756--0.8-mRNA-1	Zosma313g00080.1
cluster812	maker-2131_112862--0.17-mRNA-1	snap_masked-395_77190--0.7-mRNA-1	Zosma22g00280.1
cluster813	maker-2131_112862--0.19-mRNA-1	Zosma218g00010.1	maker-395_77190--0.23-mRNA-1
cluster814	maker-21328_5837--0.4-mRNA-1	Zosma10g00970.1	Zosma486g00010.1
cluster815	maker-2149_75529_1_59640--0.11-mRNA-1	snap_masked-10312_45342_1_33423--0.4-mRNA-1	Zosma16g00440.1
cluster816	maker-214_67700_1_44953--0.23-mRNA-1	maker-2168_54975--0.12-mRNA-1	Zosma31g01210.1
cluster817	maker-214_67700_1_44953--0.24-mRNA-1	maker-2168_54975--0.11-mRNA-1	Zosma31g01190.1
cluster818	maker-2174_62677_2434_62677--0.12-mRNA-1	maker-2476_82634--0.19-mRNA-1	Zosma477g00030.1
cluster819	maker-2174_62677_2434_62677--0.13-mRNA-1	maker-5417_51127_9226_45618--0.2-mRNA-1	Zosma477g00010.1
cluster820	maker-2188_89484--0.24-mRNA-1	maker-4019_94547_52768_94547--0.10-mRNA-1	Zosma68g00450.1
cluster821	maker-2197_99172_13172_99172--0.18-mRNA-1	maker-437_73716--0.9-mRNA-1	Zosma2g03530.1
cluster822	maker-224_78618--0.14-mRNA-1	maker-5947_34771_1_24188--0.11-mRNA-1	Zosma209g00120.1
cluster823	Zosma16g01780.1	maker-9206_14241--0.2-mRNA-1	snap_masked-2431_94611--0.9-mRNA-1
cluster824	maker-2286_59906_1_21958--0.7-mRNA-1	maker-6_140895_23857_140895--0.38-mRNA-1	Zosma216g00290.1
cluster825	maker-2304_43776--0.17-mRNA-1	snap_masked-10517_18419--0.1-mRNA-1	Zosma2g00100.1
cluster826	maker-2306_42345--0.16-mRNA-1	maker-863_147933_73697_104738--0.12-mRNA-1	Zosma70g00040.1
cluster827	maker-230_125540_34177_125540--0.17-mRNA-1	maker-4773_34639--0.14-mRNA-1	Zosma215g00350.1
cluster828	maker-2345_91167_1_56833--0.28-mRNA-1	maker-4026_82139_1_63522--0.36-mRNA-1	Zosma91g00530.1
cluster829	maker-2345_91167_1_56833--0.41-mRNA-1	maker-4026_82139_1_63522--0.25-mRNA-1	Zosma91g00550.1
cluster830	maker-2397_156957_57521_156957--0.32-mRNA-1	maker-415_65988_30550_65988--0.6-mRNA-1	Zosma76g01050.1
cluster831	maker-2397_156957_57521_156957--0.36-mRNA-1	maker-415_65988_1_30427--0.12-mRNA-1	Zosma76g01080.1
cluster832	maker-2408_75868--0.20-mRNA-1	maker-6258_19715--0.3-mRNA-1	Zosma135g00220.1
cluster833	maker-2416_59808--0.22-mRNA-1	maker-2569_115832--0.35-mRNA-1	Zosma21g00680.1
cluster834	maker-2418_91136_1_29320--0.4-mRNA-1	maker-5837_37536_7896_37536--0.7-mRNA-1	Zosma248g00040.1
cluster835	maker-2447_92223_68990_92223--0.8-mRNA-1	maker-637_143743_5278_56025--0.8-mRNA-1	Zosma121g00720.1
cluster836	maker-2451_34442--0.26-mRNA-1	maker-5738_76718--0.33-mRNA-1	Zosma6g01730.1
cluster837	maker-2455_70442--0.31-mRNA-1	maker-7716_26722--0.9-mRNA-1	Zosma121g00510.1
cluster838	maker-2461_52701_1_43479--0.14-mRNA-1	maker-65_81452_1_11137--0.5-mRNA-1	Zosma104g00390.1
cluster839	maker-2468_32659_12028_32659--0.5-mRNA-1	maker-4749_32918--0.5-mRNA-1	Zosma50g00570.1
cluster840	maker-2485_57258--0.21-mRNA-1	maker-9842_35454--0.13-mRNA-1	Zosma2g01340.1
cluster841	maker-2504_42814_27981_38360--0.5-mRNA-1	maker-3526_46835--0.22-mRNA-1	Zosma262g00120.1
cluster842	maker-2507_52035--0.11-mRNA-1	maker-4360_65251--0.12-mRNA-1	Zosma15g01730.1
cluster843	maker-2522_80733--0.33-mRNA-1	maker-2805_117135--0.18-mRNA-1	Zosma93g00540.1
cluster844	maker-2544_90690_13880_90690--0.18-mRNA-1	maker-887_82621--0.33-mRNA-1	Zosma85g00990.1
cluster845	maker-2555_108221--0.38-mRNA-1	maker-7825_26947--0.12-mRNA-1	Zosma324g00060.1
cluster846	maker-2555_108221--0.43-mRNA-1	maker-5345_28037--0.4-mRNA-1	Zosma69g00010.1
cluster847	maker-2558_63520--0.36-mRNA-1	maker-2770_65147_3085_10046--0.2-mRNA-1	Zosma11g00550.1
cluster848	maker-2586_37267_1_32489--0.20-mRNA-1	maker-4261_39706--0.7-mRNA-1	Zosma17g00110.1
cluster849	maker-2591_70429--0.13-mRNA-1	maker-6008_38468--0.6-mRNA-1	Zosma73g00140.1
cluster850	maker-2594_71203--0.20-mRNA-1	maker-3082_46263--0.12-mRNA-1	Zosma154g00400.1
cluster851	maker-2609_73817_17866_73817--0.20-mRNA-1	maker-6265_39431--0.17-mRNA-1	Zosma85g01220.1
cluster852	maker-2617_57311--0.11-mRNA-1	maker-7479_36346_1_14754--0.7-mRNA-1	Zosma75g00590.1
cluster853	maker-262_72856_1_36018--0.12-mRNA-1	maker-3623_61511--0.19-mRNA-1	Zosma271g00070.1
cluster854	maker-2638_48866_1_32059--0.3-mRNA-1	maker-523_79355--0.21-mRNA-1	Zosma78g00140.1
cluster855	maker-2660_136901_1_83288--0.23-mRNA-1	Zosma38g00440.1	Zosma38g00450.1
cluster856	maker-2664_78026--0.40-mRNA-1	maker-6287_21133--0.19-mRNA-1	Zosma34g00420.1
cluster857	maker-2670_45107--0.20-mRNA-1	maker-6061_61569--0.15-mRNA-1	Zosma328g00040.1
cluster858	maker-268_64886--0.12-mRNA-1	maker-7303_28628--0.7-mRNA-1	Zosma129g00280.1
cluster859	maker-2693_76107--0.11-mRNA-1	maker-9429_17703--0.6-mRNA-1	Zosma164g00170.1
cluster860	maker-272_134481_20656_134481--0.28-mRNA-1	snap_masked-13808_8087--0.1-mRNA-1	Zosma15g01360.1
cluster861	maker-276_59964_1_21336--0.6-mRNA-1	maker-3705_112205_1_62803--0.26-mRNA-1	Zosma33g00220.1
cluster862	maker-2773_42306--0.11-mRNA-1	maker-5245_100742_1_29588--0.7-mRNA-1	Zosma69g00790.1
cluster863	maker-2783_154383_67051_154383--0.18-mRNA-1	maker-6344_22573--0.10-mRNA-1	Zosma22g01390.1
cluster864	maker-2783_154383_67051_154383--0.23-mRNA-1	maker-6344_22573--0.8-mRNA-1	Zosma162g00620.1
cluster865	maker-2804_70345--0.20-mRNA-1	maker-3788_57204--0.7-mRNA-1	Zosma161g00560.1
cluster866	maker-2821_89116_75443_89116--0.2-mRNA-1	maker-8392_48103--0.18-mRNA-1	Zosma474g00150.1
cluster867	maker-2885_56981_17838_56981--0.6-mRNA-1	snap_masked-204_79049--0.12-mRNA-1	Zosma77g00200.1
cluster868	maker-28_91213--0.24-mRNA-1	maker-5826_20723--0.9-mRNA-1	Zosma99g00720.1
cluster869	maker-290_59103_1_27289--0.8-mRNA-1	maker-7661_31508--0.11-mRNA-1	Zosma58g00790.1
cluster870	maker-2910_31224_5960_31224--0.9-mRNA-1	maker-8592_27397--0.10-mRNA-1	Zosma124g00190.1
cluster871	maker-2915_71389--0.17-mRNA-1	maker-3873_30256--0.13-mRNA-1	Zosma19g01480.1
cluster872	maker-293_68565--0.28-mRNA-1	snap_masked-2486_78861--0.18-mRNA-1	Zosma199g00040.1
cluster873	maker-2956_29709--0.7-mRNA-1	maker-863_147933_107767_147933--0.4-mRNA-1	Zosma366g00180.1
cluster874	maker-2962_55434--0.24-mRNA-1	maker-9511_13739--0.9-mRNA-1	Zosma8g01860.1
cluster875	maker-2991_80260_1_18630--0.8-mRNA-1	maker-7684_31116_1_11263--0.4-mRNA-1	Zosma43g00330.1
cluster876	maker-29_101516_2143_50589--0.12-mRNA-1	maker-5003_33002--0.14-mRNA-1	Zosma109g00310.1
cluster877	maker-3016_49607--0.17-mRNA-1	maker-696_48016--0.24-mRNA-1	Zosma26g00990.1
cluster878	maker-301_101604_1_46284--0.18-mRNA-1	maker-301_101604_46295_78842--0.8-mRNA-1	Zosma135g00090.1
cluster879	maker-3039_70789--0.34-mRNA-1	snap_masked-1286_80987--0.7-mRNA-1	Zosma49g00920.1
cluster880	maker-3047_33609--0.14-mRNA-1	maker-3329_44428--0.21-mRNA-1	Zosma19g01050.1
cluster881	maker-3124_47980--0.28-mRNA-1	snap_masked-1986_86520_1_47928--0.5-mRNA-1	Zosma265g00260.1
cluster882	maker-3144_43061--0.8-mRNA-1	maker-4567_24134--0.7-mRNA-1	Zosma78g00240.1
cluster883	maker-3162_77238_53893_77238--0.6-mRNA-1	maker-34_129529_12427_129529--0.40-mRNA-1	Zosma26g00050.1
cluster884	maker-3168_117725_80709_93846--0.11-mRNA-1	maker-561_168895--0.43-mRNA-1	Zosma186g00180.1
cluster885	maker-317_127121--0.37-mRNA-1	maker-4184_54438--0.19-mRNA-1	Zosma34g01280.1
cluster886	maker-7788_35077--0.4-mRNA-1	snap_masked-1743_104403--0.17-mRNA-1	Zosma207g00120.1
cluster887	maker-3250_33860--0.11-mRNA-1	maker-8879_50740_18580_50740--0.6-mRNA-1	Zosma137g00220.1
cluster888	maker-3278_80873_1_37209--0.15-mRNA-1	maker-3278_80873_37220_80873--0.5-mRNA-1	Zosma367g00090.1
cluster889	maker-3279_56507--0.4-mRNA-1	snap_masked-5781_35470--0.2-mRNA-1	Zosma68g00700.1
cluster890	maker-3347_56403_11353_56403--0.9-mRNA-1	maker-5968_51745--0.13-mRNA-1	Zosma25g00330.1
cluster891	maker-4433_49357--0.13-mRNA-1	snap_masked-2271_42235--0.5-mRNA-1	Zosma169g00210.1
cluster892	maker-3353_112666_337_112666--0.24-mRNA-1	maker-8983_20283--0.2-mRNA-1	Zosma169g00020.1
cluster893	maker-3355_61375--0.12-mRNA-1	maker-3458_55470--0.21-mRNA-1	Zosma88g00240.1
cluster894	maker-3376_66131_1_29610--0.10-mRNA-1	maker-8118_116443--0.42-mRNA-1	Zosma307g00240.1
cluster895	maker-3388_34871_22182_34871--0.8-mRNA-1	maker-5284_31672--0.8-mRNA-1	Zosma2g01670.1
cluster896	maker-3396_44094_1_22644--0.8-mRNA-1	maker-4075_80877--0.28-mRNA-1	Zosma63g00360.1
cluster897	maker-3408_127831--0.23-mRNA-1	Zosma5g01110.1	Zosma4g01420.1
cluster898	maker-3433_67588--0.22-mRNA-1	maker-7616_33763--0.7-mRNA-1	Zosma26g00630.1
cluster899	maker-3434_99153_1_81222--0.16-mRNA-1	maker-5073_61059_35115_61059--0.10-mRNA-1	Zosma122g00260.1
cluster900	maker-3436_64105--0.19-mRNA-1	maker-5812_52549--0.22-mRNA-1	Zosma203g00310.1
cluster901	maker-3437_135489_1_34426--0.16-mRNA-1	maker-7076_31947--0.13-mRNA-1	Zosma6g00060.1
cluster902	maker-3449_29441--0.8-mRNA-1	maker-442_71163--0.38-mRNA-1	Zosma189g00490.1
cluster903	maker-3449_29441--0.9-mRNA-1	maker-442_71163--0.28-mRNA-1	Zosma189g00500.1
cluster904	maker-3479_91115--0.51-mRNA-1	maker-7536_54468--0.2-mRNA-1	Zosma5g02680.1
cluster905	maker-3491_42360_10117_42360--0.9-mRNA-1	snap_masked-4776_70513_24919_70513--0.3-mRNA-1	Zosma34g00660.1
cluster906	maker-3518_50425--0.15-mRNA-1	maker-598_53123_1_39809--0.15-mRNA-1	Zosma1g00340.1
cluster907	maker-3540_78475--0.21-mRNA-1	maker-867_52336--0.17-mRNA-1	Zosma351g00100.1
cluster908	maker-3589_49129_1_42642--0.25-mRNA-1	maker-5900_59627--0.37-mRNA-1	Zosma16g00920.1
cluster909	maker-358_97091--0.24-mRNA-1	maker-568_86998_61621_86998--0.5-mRNA-1	Zosma319g00040.1
cluster910	maker-359_123912_26810_123912--0.31-mRNA-1	maker-6606_62001_11591_62001--0.14-mRNA-1	Zosma192g00010.1
cluster911	maker-3611_49809_1_40168--0.9-mRNA-1	maker-3641_27028--0.8-mRNA-1	Zosma401g00120.1
cluster912	maker-3665_104686_59853_104686--0.25-mRNA-1	maker-4496_62737--0.35-mRNA-1	Zosma103g00510.1
cluster913	maker-3750_64879_9284_39386--0.6-mRNA-1	maker-648_99018--0.20-mRNA-1	Zosma93g00290.1
cluster914	maker-3765_36121_8653_29891--0.3-mRNA-1	maker-803_71702_1_57234--0.15-mRNA-1	Zosma44g00550.1
cluster915	maker-3782_93902_36847_93902--0.5-mRNA-1	snap_masked-1120_92913--0.11-mRNA-1	Zosma52g00770.1
cluster916	maker-3816_48174--0.15-mRNA-1	maker-7623_29014_1_9970--0.1-mRNA-1	Zosma70g00690.1
cluster917	maker-3834_61172--0.24-mRNA-1	snap_masked-5339_68690--0.8-mRNA-1	Zosma166g00380.1
cluster918	maker-3843_57414_8063_57414--0.3-mRNA-1	maker-7540_25577--0.7-mRNA-1	Zosma118g00580.1
cluster919	maker-3862_55829_33552_55829--0.5-mRNA-1	maker-707_137087_21417_137087--0.68-mRNA-1	Zosma17g00690.1
cluster920	maker-3866_62412_4982_22905--0.9-mRNA-1	maker-6718_18756--0.16-mRNA-1	Zosma33g00300.1
cluster921	maker-3887_121945_1_35168--0.13-mRNA-1	maker-9477_21277--0.7-mRNA-1	Zosma86g00400.1
cluster922	maker-7192_81550--0.30-mRNA-1	snap_masked-3552_82997_1_38390--0.1-mRNA-1	Zosma563g00030.1
cluster923	maker-3900_33550--0.23-mRNA-1	maker-658_327369_37229_327369--1.56-mRNA-1	Zosma217g00180.1
cluster924	maker-3965_25928_10908_25928--0.4-mRNA-1	maker-4496_62737--0.36-mRNA-1	Zosma103g00470.1
cluster925	maker-398_65377--0.15-mRNA-1	maker-441_76207_1_26629--0.4-mRNA-1	Zosma86g00260.1
cluster926	maker-4006_72192--0.29-mRNA-1	maker-621_117121--0.45-mRNA-1	Zosma25g01130.1
cluster927	maker-4046_33242_4129_33242--0.10-mRNA-1	maker-5157_46481_1_10336--0.6-mRNA-1	Zosma9g01220.1
cluster928	maker-4060_54877--0.12-mRNA-1	maker-5603_56644_25708_56644--0.9-mRNA-1	Zosma33g01320.1
cluster929	maker-4123_63504--0.6-mRNA-1	maker-8175_55419--0.14-mRNA-1	Zosma11g00420.1
cluster930	maker-4163_25284--0.6-mRNA-1	maker-965_91301--0.16-mRNA-1	Zosma117g00480.1
cluster931	maker-4186_46923--0.10-mRNA-1	maker-779_50598--0.15-mRNA-1	Zosma239g00120.1
cluster932	maker-4189_81391_1_65925--0.17-mRNA-1	maker-4252_76166_36183_76166--0.11-mRNA-1	Zosma154g00270.1
cluster933	maker-4237_121821_1_43257--0.17-mRNA-1	maker-5589_44478--0.17-mRNA-1	Zosma34g00780.1
cluster934	maker-427_100245_36182_72985--0.19-mRNA-1	maker-427_100245_72996_100245--0.7-mRNA-1	Zosma425g00060.1
cluster935	maker-4289_25684_13649_25684--0.13-mRNA-1	snap_masked-2819_50228--0.8-mRNA-1	Zosma353g00080.1
cluster936	maker-428_104934--0.15-mRNA-1	maker-9230_29569--0.4-mRNA-1	Zosma253g00120.1
cluster937	maker-4292_120294--0.15-mRNA-1	maker-499_72518_26534_72518--0.11-mRNA-1	Zosma20g01260.1
cluster938	maker-4328_24800--0.10-mRNA-1	Zosma235g00230.1	Zosma4g00690.1
cluster939	maker-4344_45112_1_31735--0.20-mRNA-1	maker-8979_22740--0.10-mRNA-1	Zosma63g00600.1
cluster940	maker-4403_25760--0.16-mRNA-1	maker-9285_17254--0.6-mRNA-1	Zosma94g00470.1
cluster941	maker-4418_24539--0.14-mRNA-1	maker-70_119724_51520_85073--0.11-mRNA-1	Zosma9g00090.1
cluster942	maker-4419_24538--0.9-mRNA-1	maker-857_45350--0.19-mRNA-1	Zosma289g00260.1
cluster943	maker-4431_108616--0.18-mRNA-1	maker-557_66685--0.24-mRNA-1	Zosma70g00480.1
cluster944	maker-4457_104267_1_87172--0.27-mRNA-1	maker-8062_20685--0.3-mRNA-1	Zosma44g00890.1
cluster945	maker-4462_25357--0.8-mRNA-1	maker-5016_80393--0.27-mRNA-1	Zosma25g00240.1
cluster946	maker-4477_47124_1_20742--0.9-mRNA-1	maker-9980_26616--0.9-mRNA-1	Zosma9g01470.1
cluster947	maker-4509_58635--0.24-mRNA-1	maker-5723_67547--0.25-mRNA-1	Zosma5g02180.1
cluster948	maker-450_63253_1_30128--0.4-mRNA-1	snap_masked-6950_56109--0.10-mRNA-1	Zosma97g00020.1
cluster949	maker-4575_44893--0.17-mRNA-1	maker-7405_41317--0.8-mRNA-1	Zosma74g00050.1
cluster950	maker-457_115428--0.50-mRNA-1	maker-72_224505_154349_224505--0.24-mRNA-1	Zosma54g01160.1
cluster951	maker-4668_23790--0.6-mRNA-1	Zosma418g00180.1	maker-2134_74239_22122_74239--0.9-mRNA-1
cluster952	Zosma75g00420.1	maker-785_111705--0.30-mRNA-1	maker-9044_46087--0.16-mRNA-1
cluster953	maker-4720_46195--0.15-mRNA-1	maker-6806_31416--0.10-mRNA-1	Zosma177g00320.1
cluster954	maker-4730_57818--0.11-mRNA-1	maker-5220_63069--0.2-mRNA-1	Zosma31g00900.1
cluster955	maker-4733_23602--0.2-mRNA-1	snap_masked-479_63019--0.5-mRNA-1	Zosma13g00660.1
cluster956	maker-4773_34639--0.19-mRNA-1	snap_masked-230_125540_34177_125540--0.8-mRNA-1	Zosma215g00380.1
cluster957	maker-482_54206_1_44864--0.8-mRNA-1	maker-9351_14012--0.7-mRNA-1	Zosma15g01320.1
cluster958	maker-4854_33199--0.12-mRNA-1	maker-6899_18413--0.5-mRNA-1	Zosma195g00320.1
cluster959	maker-4860_79558--0.5-mRNA-1	Zosma39g00620.1	Zosma68g00510.1
cluster960	maker-4885_76039_1_55106--0.6-mRNA-1	maker-9210_24472_1_14471--0.4-mRNA-1	Zosma44g00160.1
cluster961	maker-4890_39896_7885_39896--0.8-mRNA-1	maker-7390_101512--0.20-mRNA-1	Zosma32g00140.1
cluster962	maker-4893_23209--0.16-mRNA-1	snap_masked-6440_29721--0.12-mRNA-1	Zosma107g00630.1
cluster963	maker-4953_24493--0.12-mRNA-1	maker-9901_35941--0.14-mRNA-1	Zosma44g00600.1
cluster964	maker-4970_48249--0.3-mRNA-1	maker-933_44266_1_27164--0.9-mRNA-1	Zosma114g00610.1
cluster965	maker-497_67503--0.19-mRNA-1	maker-6699_37679--0.13-mRNA-1	Zosma306g00020.1
cluster966	maker-498_91150--0.12-mRNA-1	maker-8754_15630--0.7-mRNA-1	Zosma94g00100.1
cluster967	maker-498_91150--0.13-mRNA-1	maker-8754_15630--0.4-mRNA-1	Zosma94g00110.1
cluster968	maker-4991_80161_54891_80161--0.4-mRNA-1	maker-9102_28946--0.9-mRNA-1	Zosma107g00260.1
cluster969	maker-5029_22774--0.11-mRNA-1	maker-597_66562_42568_66562--0.10-mRNA-1	Zosma65g00950.1
cluster970	maker-504_52162--0.25-mRNA-1	snap_masked-869_57124--0.15-mRNA-1	Zosma323g00120.1
cluster971	maker-5058_59740--0.17-mRNA-1	maker-5697_43729--0.7-mRNA-1	Zosma95g00250.1
cluster972	maker-5063_33987--0.11-mRNA-1	maker-5063_33987--0.12-mRNA-1	Zosma180g00120.1
cluster973	maker-5138_57371--0.11-mRNA-1	maker-7672_52255_25407_52255--0.16-mRNA-1	Zosma235g00080.1
cluster974	maker-5138_57371--0.9-mRNA-1	maker-7672_52255_25407_52255--0.13-mRNA-1	Zosma235g00060.1
cluster975	maker-5171_44996--0.8-mRNA-1	snap_masked-7093_18019--0.3-mRNA-1	Zosma6g00360.1
cluster976	maker-518_102148--0.28-mRNA-1	maker-536_109857--0.38-mRNA-1	Zosma202g00300.1
cluster977	maker-5203_55792_9052_45112--0.7-mRNA-1	maker-7523_27021_1_15029--0.2-mRNA-1	Zosma383g00050.1
cluster978	maker-5208_68028--0.10-mRNA-1	maker-6073_27970--0.9-mRNA-1	Zosma15g01210.1
cluster979	maker-521_51714--0.18-mRNA-1	maker-706_190962_1_177056--0.33-mRNA-1	Zosma14g00580.1
cluster980	maker-5238_64347--0.17-mRNA-1	maker-8950_28730--0.13-mRNA-1	Zosma345g00050.1
cluster981	maker-5293_34334--0.9-mRNA-1	maker-706_190962_1_177056--0.39-mRNA-1	Zosma14g00530.1
cluster982	maker-5303_62967--0.15-mRNA-1	Zosma393g00070.1	maker-6694_113993--0.45-mRNA-1
cluster983	maker-5361_50784--0.14-mRNA-1	Zosma6g00540.1	augustus_masked-6592_43066--0.2-mRNA-1
cluster984	maker-5409_21716--0.2-mRNA-1	maker-7224_24529--0.2-mRNA-1	Zosma317g00080.1
cluster985	maker-5425_92510--0.7-mRNA-1	snap_masked-10857_11800--0.1-mRNA-1	Zosma98g00100.1
cluster986	maker-5464_35205--0.13-mRNA-1	maker-5882_85457--0.17-mRNA-1	Zosma16g01290.1
cluster987	maker-5509_53108_1_24955--0.12-mRNA-1	maker-710_58754_1_42408--0.15-mRNA-1	Zosma98g00280.1
cluster988	maker-5541_51424--0.11-mRNA-1	snap_masked-1208_153502_105587_143111--0.7-mRNA-1	Zosma108g00100.1
cluster989	maker-5554_44204--0.21-mRNA-1	maker-7674_16868--0.12-mRNA-1	Zosma135g00190.1
cluster990	maker-5555_87675--0.29-mRNA-1	maker-563_220716--1.41-mRNA-1	Zosma373g00090.1
cluster991	maker-5578_21314--0.6-mRNA-1	snap_masked-2216_100536_1_82063--0.15-mRNA-1	Zosma192g00280.1
cluster992	maker-5604_67375_22848_67375--0.6-mRNA-1	snap_masked-476_108050_1_99768--0.13-mRNA-1	Zosma4g02010.1
cluster993	maker-5693_28457--0.7-mRNA-1	maker-6075_57424--0.12-mRNA-1	Zosma209g00430.1
cluster994	maker-5748_55113--0.12-mRNA-1	maker-6882_101675--0.13-mRNA-1	Zosma413g00070.1
cluster995	maker-5801_20786--0.12-mRNA-1	maker-7868_25655--0.8-mRNA-1	Zosma89g01140.1
cluster996	maker-5822_67919_1_42321--0.6-mRNA-1	maker-5946_43088--0.9-mRNA-1	Zosma20g00400.1
cluster997	maker-5840_74766--0.32-mRNA-1	Zosma26g01140.1	Zosma67g00520.1
cluster998	maker-5910_28494_19092_28494--0.9-mRNA-1	maker-9068_30271_1_15812--0.12-mRNA-1	Zosma36g00560.1
cluster999	maker-5911_52394_1_21141--0.3-mRNA-1	maker-7683_50822--0.15-mRNA-1	Zosma91g00040.1
cluster1000	maker-5912_75783--0.15-mRNA-1	snap_masked-4991_80161_18214_54880--0.6-mRNA-1	Zosma11g00280.1
cluster1001	maker-5981_52947--0.13-mRNA-1	Zosma92g00370.1	maker-13149_10113--0.2-mRNA-1
cluster1002	maker-6038_39507--0.20-mRNA-1	maker-8136_85311--0.31-mRNA-1	Zosma19g00120.1
cluster1003	maker-6099_86289_17922_86289--0.17-mRNA-1	maker-8635_54935--0.9-mRNA-1	Zosma5g00890.1
cluster1004	maker-616_55496--0.26-mRNA-1	maker-9397_25966--0.6-mRNA-1	Zosma239g00290.1
cluster1005	maker-6178_52754_32847_52754--0.5-mRNA-1	Zosma38g01200.1	Zosma38g01210.1
cluster1006	maker-621_117121--0.43-mRNA-1	snap_masked-4006_72192--0.16-mRNA-1	Zosma25g01120.1
cluster1007	maker-621_117121--0.49-mRNA-1	snap_masked-1151_144151--0.12-mRNA-1	Zosma25g01060.1
cluster1008	maker-6248_66713--0.13-mRNA-1	Zosma95g00080.1	augustus_masked-10656_18701--0.1-mRNA-1
cluster1009	maker-6281_19659--0.2-mRNA-1	maker-765_87450--0.15-mRNA-1	Zosma169g00180.1
cluster1010	maker-6361_35374--0.15-mRNA-1	maker-8002_29487--0.18-mRNA-1	Zosma44g00430.1
cluster1011	maker-6371_53593--0.8-mRNA-1	maker-6637_54108--0.18-mRNA-1	Zosma114g00530.1
cluster1012	maker-642_247055_1_50463--0.13-mRNA-1	maker-8099_70452--0.28-mRNA-1	Zosma77g00850.1
cluster1013	maker-6481_19233--0.6-mRNA-1	maker-772_115741_8726_35126--0.10-mRNA-1	Zosma74g00720.1
cluster1014	maker-658_327369_37229_327369--0.18-mRNA-1	snap_masked-3072_127891--0.28-mRNA-1	Zosma82g00130.1
cluster1015	maker-668_247521_7082_247521--1.29-mRNA-1	maker-7679_26284--0.3-mRNA-1	Zosma6g01680.1
cluster1016	maker-670_65318_45269_65318--0.5-mRNA-1	maker-73_128117_1_77772--0.18-mRNA-1	Zosma125g00620.1
cluster1017	maker-671_122366--0.33-mRNA-1	snap_masked-2578_71707--0.7-mRNA-1	Zosma121g00170.1
cluster1018	maker-676_144782--0.41-mRNA-1	maker-95_213195_49092_213195--0.32-mRNA-1	Zosma126g00120.1
cluster1019	maker-676_144782--0.44-mRNA-1	snap_masked-995_43422--0.5-mRNA-1	Zosma38g00030.1
cluster1020	maker-6927_54116_17725_54116--0.8-mRNA-1	snap_masked-3318_68656_1_50761--0.15-mRNA-1	Zosma79g00260.1
cluster1021	maker-7040_18129--0.10-mRNA-1	maker-7713_52016--0.8-mRNA-1	Zosma56g01020.1
cluster1022	maker-7132_51245--0.9-mRNA-1	Zosma2g03080.1	maker-4704_88956--0.12-mRNA-1
cluster1023	maker-723_100060_27902_100060--0.26-mRNA-1	maker-8680_26446--0.16-mRNA-1	Zosma137g00070.1
cluster1024	maker-7271_34754_7584_34754--0.14-mRNA-1	maker-852_85648--0.35-mRNA-1	Zosma83g00460.1
cluster1025	maker-732_76508--0.18-mRNA-1	snap_masked-385_97504--0.32-mRNA-1	Zosma87g00500.1
cluster1026	maker-73_128117_1_77772--0.22-mRNA-1	maker-73_128117_77783_128117--0.14-mRNA-1	Zosma169g00480.1
cluster1027	maker-7487_40755--0.8-mRNA-1	maker-8426_24599--0.6-mRNA-1	Zosma112g00390.1
cluster1028	maker-7497_91856--0.20-mRNA-1	maker-862_68846_35361_68846--0.12-mRNA-1	Zosma65g01020.1
cluster1029	maker-74_81203--0.16-mRNA-1	snap_masked-3504_93656--0.15-mRNA-1	Zosma6g00450.1
cluster1030	maker-7546_17119--0.2-mRNA-1	snap_masked-5544_21401--0.2-mRNA-1	Zosma161g00350.1
cluster1031	maker-761_58700--0.10-mRNA-1	maker-9796_25333--0.10-mRNA-1	Zosma113g00480.1
cluster1032	maker-7665_35882--0.6-mRNA-1	Zosma143g00010.1	Zosma220g00170.1
cluster1033	maker-7713_52016--0.7-mRNA-1	snap_masked-7040_18129--0.7-mRNA-1	Zosma56g01000.1
cluster1034	maker-782_107824--0.30-mRNA-1	maker-9961_31023--0.10-mRNA-1	Zosma82g00390.1
cluster1035	maker-785_111705--0.28-mRNA-1	snap_masked-9044_46087--0.8-mRNA-1	Zosma75g00430.1
cluster1036	maker-791_148909--0.27-mRNA-1	snap_masked-3961_74813--0.9-mRNA-1	Zosma18g00380.1
cluster1037	maker-7922_19337--0.13-mRNA-1	Zosma159g00200.1	Zosma46g00630.1
cluster1038	maker-7957_46457--0.5-mRNA-1	Zosma103g00680.1	maker-10676_18647--0.3-mRNA-1
cluster1039	maker-79_161059_137764_161059--0.15-mRNA-1	snap_masked-12027_10213--0.5-mRNA-1	Zosma60g00470.1
cluster1040	maker-807_87397_49374_87397--0.17-mRNA-1	maker-9346_36942_1_28049--0.24-mRNA-1	Zosma228g00160.1
cluster1041	maker-809_74306--0.32-mRNA-1	Zosma223g00190.1	maker-5360_66841--0.18-mRNA-1
cluster1042	maker-820_80779--0.23-mRNA-1	snap_masked-5626_65115_1825_65115--0.6-mRNA-1	Zosma50g00910.1
cluster1043	maker-840_76528_1_60563--0.33-mRNA-1	Zosma102g00190.1	maker-3174_103635_1_48741--0.11-mRNA-1
cluster1044	maker-8423_29080--0.17-mRNA-1	maker-8565_38312_4875_38312--0.10-mRNA-1	Zosma97g00240.1
cluster1045	maker-8431_22320--0.3-mRNA-1	Zosma317g00320.1	maker-12438_11005--0.3-mRNA-1
cluster1046	maker-849_45444--0.19-mRNA-1	snap_masked-5833_25614_1_7204--0.1-mRNA-1	Zosma6g01470.1
cluster1047	maker-8740_38695--0.8-mRNA-1	maker-938_194593_145226_178706--0.12-mRNA-1	Zosma196g00460.1
cluster1048	maker-877_260966_1_88533--0.15-mRNA-1	maker-897_44773--0.13-mRNA-1	Zosma137g00170.1
cluster1049	maker-8939_58969_1_46676--0.14-mRNA-1	snap_masked-15184_6591--0.2-mRNA-1	Zosma290g00160.1
cluster1050	maker-8939_58969_46687_58969--0.5-mRNA-1	maker-906_72336--0.19-mRNA-1	Zosma290g00130.1
cluster1051	maker-920_71963--0.27-mRNA-1	maker-935_65019_25145_57513--0.26-mRNA-1	Zosma85g00050.1
cluster1052	maker-925_64442--0.19-mRNA-1	snap_masked-13653_24477_1_22050--0.4-mRNA-1	Zosma40g00330.1
cluster1053	maker-9260_34786--0.2-mRNA-1	Zosma34g00270.1	maker-4998_39642_8775_39642--0.6-mRNA-1
cluster1054	maker-9286_39000--0.14-mRNA-1	snap_masked-4165_50474--0.10-mRNA-1	Zosma41g01160.1
cluster1055	maker-93_120850_53139_120850--0.18-mRNA-1	Zosma162g00350.1	snap_masked-1078_108019_1_55266--0.6-mRNA-1
cluster1056	maker-9605_39820_1_26207--0.14-mRNA-1	Zosma66g00080.1	Zosma47g00660.1
cluster1057	maker-965_91301--0.15-mRNA-1	snap_masked-3226_48034--0.15-mRNA-1	Zosma117g00460.1
cluster1058	maker-9930_13093--0.8-mRNA-1	Zosma163g00150.1	augustus_masked-15013_6769--0.1-mRNA-1
cluster1059	maker-9951_35929--0.4-mRNA-1	snap_masked-6334_40299_1_30081--0.1-mRNA-1	Zosma354g00040.1
cluster1060	maker-9985_41850--0.18-mRNA-1	snap_masked-6472_65070--0.14-mRNA-1	Zosma14g01000.1
cluster1061	snap_masked-10248_12675--0.2-mRNA-1	Zosma24g01180.1	snap_masked-4902_63869_43326_63869--0.1-mRNA-1
cluster1062	snap_masked-1218_89784--0.21-mRNA-1	snap_masked-12525_38692_1_27945--0.7-mRNA-1	Zosma59g00460.1
cluster1063	snap_masked-1218_89784--0.27-mRNA-1	snap_masked-409_61104--0.8-mRNA-1	Zosma59g00540.1
cluster1064	snap_masked-124_71937_1_31140--0.14-mRNA-1	Zosma101g00550.1	snap_masked-14137_14201--0.0-mRNA-1
cluster1065	snap_masked-15572_10659--0.5-mRNA-1	snap_masked-2981_74732_4365_74732--0.13-mRNA-1	Zosma452g00180.1
cluster1066	snap_masked-16714_5120--0.1-mRNA-1	snap_masked-2735_41267_1_9847--0.2-mRNA-1	Zosma243g00160.1
cluster1067	snap_masked-1750_47637--0.23-mRNA-1	snap_masked-1858_58051_1_18277--0.5-mRNA-1	Zosma72g00680.1
cluster1068	snap_masked-18397_13496--0.12-mRNA-1	Zosma12704g00010.1	Zosma13293g00010.1
cluster1069	snap_masked-2420_43425--0.4-mRNA-1	snap_masked-2421_42180--0.4-mRNA-1	Zosma100g00300.1
cluster1070	snap_masked-248_100197--0.9-mRNA-1	snap_masked-4263_39577--0.5-mRNA-1	Zosma120g00200.1
cluster1071	snap_masked-3366_116347_1_71806--0.12-mRNA-1	Zosma65g01050.1	maker-862_68846_35361_68846--0.13-mRNA-1
cluster1072	snap_masked-346_69554--0.12-mRNA-1	snap_masked-6746_83291--0.16-mRNA-1	Zosma222g00080.1
cluster1073	snap_masked-4027_67724_1_47827--0.6-mRNA-1	Zosma317g00150.1	maker-7101_21001--0.12-mRNA-1
cluster1074	snap_masked-4068_46223--0.9-mRNA-1	snap_masked-5057_28941--0.7-mRNA-1	Zosma118g00170.1
cluster1075	snap_masked-4333_113830--0.25-mRNA-1	snap_masked-5674_44273_17569_44273--0.1-mRNA-1	Zosma333g00030.1
cluster1076	snap_masked-466_134599--0.35-mRNA-1	Zosma190g00050.1	Zosma406g00010.1
cluster1077	snap_masked-5587_58446--0.9-mRNA-1	snap_masked-7953_39699_1_14409--0.1-mRNA-1	Zosma120g00570.1
cluster1078	snap_masked-5624_55209--0.18-mRNA-1	Zosma5g00520.1	Zosma63g00230.1
cluster1079	snap_masked-7635_31361--0.3-mRNA-1	snap_masked-842_69929_14723_69929--0.4-mRNA-1	Zosma391g00050.1
cluster1080	Zosma36g00150.1	Zosma64g00410.1	snap_masked-2465_102741--0.24-mRNA-1
cluster1081	Zosma349g00150.1	Zosma397g00100.1	maker-139_134936_1_100987--0.30-mRNA-1
cluster1082	Zosma10g01590.1	Zosma8g01640.1	snap_masked-3601_28477--0.8-mRNA-1
cluster1083	Zosma209g00260.1	Zosma209g00280.1	maker-683_92257--0.22-mRNA-1
cluster1084	maker-8710_52243--0.22-mRNA-1	Zosma77g00450.1	maker-11079_18748--0.5-mRNA-1
cluster1085	snap_masked-3452_29666--0.4-mRNA-1	Zosma18g00500.1	snap_masked-1178_73436--0.6-mRNA-1
cluster1086	maker-6241_19750_9364_19750--0.2-mRNA-1	snap_masked-846_68152_1_50015--0.1-mRNA-1	Zosma71g00120.1
cluster1087	maker-2223_137991_1_46607--0.24-mRNA-1	Zosma192g00410.1	maker-2073_84710_1_62073--0.33-mRNA-1
cluster1088	maker-6543_40632--0.16-mRNA-1	Zosma209g00350.1	maker-5580_48091--0.20-mRNA-1
cluster1089	maker-4297_45350--0.7-mRNA-1	Zosma183g00140.1	maker-2380_216137_1_95911--0.20-mRNA-1
cluster1090	maker-1773_57963_1_36373--0.5-mRNA-1	maker-715_120033--0.47-mRNA-1	Zosma225g00060.1
cluster1091	maker-2157_75460--0.16-mRNA-1	Zosma54g00540.1	maker-11163_16925--0.10-mRNA-1
cluster1092	maker-6960_48633_1_36846--0.26-mRNA-1	Zosma1g02280.1	augustus_masked-11806_11552--0.1-mRNA-1
cluster1093	Zosma180g00190.1	snap_masked-7182_44650--0.4-mRNA-1	snap_masked-14696_9585--0.2-mRNA-1
cluster1094	maker-152_159759_70835_159759--0.10-mRNA-1	maker-3286_29298_1_18609--0.8-mRNA-1	Zosma70g00440.1
cluster1095	maker-3020_109726_1_37129--0.2-mRNA-1	maker-557_66685--0.27-mRNA-1	Zosma70g00470.1
cluster1096	maker-824_171713_1_132119--0.31-mRNA-1	maker-9419_50394--0.16-mRNA-1	Zosma35g00150.1
cluster1097	maker-1470_132925--0.23-mRNA-1	maker-1604_37421_1_35883--0.10-mRNA-1	Zosma1g01570.1
cluster1098	maker-1307_102944_1_94913--0.22-mRNA-1	maker-2446_72433_19084_72433--0.16-mRNA-1	Zosma80g00380.1
cluster1099	maker-1314_121211_18692_121211--0.32-mRNA-1	Zosma132g00450.1	maker-4080_25546_1_16485--0.11-mRNA-1
cluster1100	maker-16593_5225--0.8-mRNA-1	Zosma29g01160.1	augustus_masked-12063_48974--0.1-mRNA-1
cluster1101	maker-1297_83378--0.15-mRNA-1	maker-7818_33360--0.4-mRNA-1	Zosma50g00750.1
cluster1102	augustus_masked-885_80331_5210_80331--0.2-mRNA-1	Zosma25g01220.1	augustus_masked-4956_38741--0.3-mRNA-1
cluster1103	maker-561_168895--0.38-mRNA-1	Zosma26g00190.1	maker-1374_79440_1_34502--0.14-mRNA-1
cluster1104	maker-12211_26969--0.8-mRNA-1	Zosma176g00300.1	maker-11_108120_19606_108120--0.18-mRNA-1
cluster1105	maker-6802_72760--0.28-mRNA-1	Zosma54g00500.1	maker-8533_26547--0.11-mRNA-1
cluster1106	maker-6151_50733--0.11-mRNA-1	Zosma222g00220.1	maker-582_131675_14461_106259--0.41-mRNA-1
cluster1107	augustus_masked-129_139110_33092_139110--0.2-mRNA-1	Zosma238g00030.1	maker-160_150265--0.29-mRNA-1
cluster1108	augustus_masked-8884_37997--0.3-mRNA-1	Zosma157g00060.1	augustus_masked-8514_23872--0.1-mRNA-1
cluster1109	maker-6475_20611--0.6-mRNA-1	Zosma94g00070.1	maker-1401_54375--0.16-mRNA-1
cluster1110	maker-1795_77138_1_57548--0.13-mRNA-1	Zosma93g00610.1	augustus_masked-2522_80733--0.8-mRNA-1
cluster1111	augustus_masked-2827_100654_7574_100654--0.4-mRNA-1	maker-5577_57788--0.13-mRNA-1	Zosma170g00040.1
cluster1112	maker-1127_49483--0.18-mRNA-1	maker-5429_21665--0.13-mRNA-1	Zosma91g00480.1
cluster1113	snap_masked-1296_69203--0.20-mRNA-1	Zosma26g00540.1	snap_masked-1278_40196_10897_40196--0.10-mRNA-1
cluster1114	maker-769_59461--0.6-mRNA-1	Zosma41g00650.1	maker-6030_20232--0.5-mRNA-1
cluster1115	maker-537_82056--0.23-mRNA-1	Zosma415g00160.1	maker-3002_81565--0.15-mRNA-1
cluster1116	maker-530_74194_40330_74194--0.7-mRNA-1	Zosma271g00260.1	maker-2797_32035--0.13-mRNA-1
cluster1117	maker-10586_34027--0.7-mRNA-1	Zosma226g00090.1	maker-119_144085--0.30-mRNA-1
cluster1118	maker-9068_30271_1_15812--0.16-mRNA-1	Zosma36g00570.1	maker-5910_28494_19092_28494--0.12-mRNA-1
cluster1119	snap_masked-9928_26679--0.10-mRNA-1	Zosma124g00300.1	snap_masked-1324_75719--0.8-mRNA-1
cluster1120	augustus_masked-5752_52314--0.3-mRNA-1	Zosma9g00560.1	augustus_masked-3554_53766--0.5-mRNA-1
cluster1121	augustus_masked-10018_69873_5841_69873--0.2-mRNA-1	Zosma141g00050.1
cluster1122	augustus_masked-1003_159786--0.9-mRNA-1	Zosma46g00650.1
cluster1123	augustus_masked-10073_32430--0.1-mRNA-1	Zosma105g00370.1
cluster1124	augustus_masked-10137_23865--0.1-mRNA-1	Zosma2g03630.1
cluster1125	augustus_masked-10246_12678--0.0-mRNA-1	Zosma29g00540.1
cluster1126	augustus_masked-1031_51353_32398_51353--0.0-mRNA-1	Zosma140g00110.1
cluster1127	augustus_masked-10630_28341--0.3-mRNA-1	Zosma30g00590.1
cluster1128	augustus_masked-11052_11527--0.0-mRNA-1	Zosma64g00650.1
cluster1129	augustus_masked-11132_33282--0.0-mRNA-1	Zosma138g00210.1
cluster1130	augustus_masked-11264_33419--0.5-mRNA-1	Zosma200g00290.1
cluster1131	augustus_masked-11466_26346--0.3-mRNA-1	Zosma101g00020.1
cluster1132	augustus_masked-11519_32256--0.0-mRNA-1	Zosma6g00650.1
cluster1133	augustus_masked-11620_20616--0.0-mRNA-1	Zosma104g00280.1
cluster1134	augustus_masked-11650_12658--0.2-mRNA-1	Zosma22g01410.1
cluster1135	augustus_masked-11677_16281--0.4-mRNA-1	Zosma239g00220.1
cluster1136	augustus_masked-11932_22021--0.0-mRNA-1	Zosma51g00270.1
cluster1137	augustus_masked-1218_89784--0.13-mRNA-1	Zosma59g00500.1
cluster1138	augustus_masked-1228_49356--0.1-mRNA-1	Zosma14g00520.1
cluster1139	augustus_masked-12348_20873--0.1-mRNA-1	Zosma753g00010.1
cluster1140	augustus_masked-12464_25643--0.1-mRNA-1	Zosma188g00160.1
cluster1141	augustus_masked-12664_15642--0.0-mRNA-1	Zosma317g00060.1
cluster1142	augustus_masked-12735_16204--0.2-mRNA-1	Zosma106g00320.1
cluster1143	augustus_masked-1279_88568--0.2-mRNA-1	Zosma109g00130.1
cluster1144	augustus_masked-12888_14099--0.0-mRNA-1	Zosma56g01280.1
cluster1145	augustus_masked-12956_9032_1_7733--0.0-mRNA-1	Zosma118g00240.1
cluster1146	augustus_masked-13099_16955--0.2-mRNA-1	Zosma2g02370.1
cluster1147	augustus_masked-13123_14412--0.2-mRNA-1	Zosma439g00020.1
cluster1148	augustus_masked-13325_32402--0.3-mRNA-1	Zosma76g00120.1
cluster1149	augustus_masked-1369_70413_1_58786--0.1-mRNA-1	Zosma92g00320.1
cluster1150	augustus_masked-1378_50912_35148_50912--0.2-mRNA-1	Zosma1g00740.1
cluster1151	augustus_masked-13826_15037--0.3-mRNA-1	Zosma14g01780.1
cluster1152	augustus_masked-13956_17063--0.0-mRNA-1	Zosma23g01340.1
cluster1153	maker-1470_132925--0.27-mRNA-1	Zosma1g01540.1
cluster1154	augustus_masked-14574_14465--0.1-mRNA-1	Zosma222g00070.1
cluster1155	augustus_masked-14615_18549--0.0-mRNA-1	Zosma31g01080.1
cluster1156	augustus_masked-14835_6965--0.0-mRNA-1	Zosma159g00480.1
cluster1157	augustus_masked-14871_8997--0.1-mRNA-1	Zosma77g00990.1
cluster1158	augustus_masked-14890_9098--0.0-mRNA-1	Zosma7390g00010.1
cluster1159	augustus_masked-14_187470_1_27459--0.2-mRNA-1	Zosma1g00600.1
cluster1160	augustus_masked-15175_8378--0.1-mRNA-1	Zosma49g01050.1
cluster1161	augustus_masked-15369_10735--0.0-mRNA-1	Zosma41g01400.1
cluster1162	augustus_masked-15498_15218--0.0-mRNA-1	Zosma56g00830.1
cluster1163	augustus_masked-1549_131796--0.0-mRNA-1	Zosma2006g00020.1
cluster1164	augustus_masked-15627_10352--0.1-mRNA-1	Zosma172g00170.1
cluster1165	augustus_masked-1576_152106--0.2-mRNA-1	Zosma77g00680.1
cluster1166	augustus_masked-16015_7295--0.0-mRNA-1	Zosma349g00130.1
cluster1167	augustus_masked-16249_6615--0.0-mRNA-1	Zosma92g00810.1
cluster1168	augustus_masked-1624_156807_96264_156807--0.2-mRNA-1	Zosma41g00670.1
cluster1169	augustus_masked-16553_5257--0.0-mRNA-1	Zosma48g00850.1
cluster1170	augustus_masked-1665_104370--0.0-mRNA-1	Zosma366g00020.1
cluster1171	augustus_masked-1671_162286_70489_162286--0.6-mRNA-1	Zosma27g00900.1
cluster1172	augustus_masked-1745_99153_24418_92867--0.5-mRNA-1	Zosma289g00040.1
cluster1173	augustus_masked-17535_10596_1858_10596--0.0-mRNA-1	Zosma56g00590.1
cluster1174	augustus_masked-17866_7476--0.0-mRNA-1	Zosma399g00010.1
cluster1175	augustus_masked-1823_40791--0.3-mRNA-1	Zosma178g00500.1
cluster1176	augustus_masked-1865_109054_57027_109054--0.0-mRNA-1	Zosma91g00810.1
cluster1177	augustus_masked-189_118750_11118_42101--0.1-mRNA-1	Zosma573g00040.1
cluster1178	snap_masked-1001_43392_1_32206--0.6-mRNA-1	Zosma18g00300.1
cluster1179	augustus_masked-2056_98848--0.3-mRNA-1	Zosma171g00360.1
cluster1180	augustus_masked-2065_111705_74140_93074--0.1-mRNA-1	Zosma42g00130.1
cluster1181	augustus_masked-2132_68315--0.1-mRNA-1	Zosma89g00510.1
cluster1182	augustus_masked-2154_45631--0.4-mRNA-1	Zosma22g01190.1
cluster1183	augustus_masked-2197_99172_13172_99172--0.3-mRNA-1	Zosma174g00250.1
cluster1184	augustus_masked-2198_72012--0.1-mRNA-1	Zosma2g02390.1
cluster1185	augustus_masked-2198_72012--0.2-mRNA-1	Zosma2g02400.1
cluster1186	augustus_masked-2218_92098--0.4-mRNA-1	Zosma35g00730.1
cluster1187	augustus_masked-2246_34539_12726_34539--0.0-mRNA-1	Zosma4g01280.1
cluster1188	augustus_masked-2260_66845--0.4-mRNA-1	Zosma181g00290.1
cluster1189	augustus_masked-2296_92514_1_74911--0.4-mRNA-1	Zosma28g00430.1
cluster1190	augustus_masked-2313_74672--0.5-mRNA-1	Zosma23g00710.1
cluster1191	augustus_masked-2350_99331--0.3-mRNA-1	Zosma63g00340.1
cluster1192	augustus_masked-2466_71986_18513_71986--0.1-mRNA-1	Zosma7g01520.1
cluster1193	augustus_masked-2473_58222--0.0-mRNA-1	Zosma53g00700.1
cluster1194	augustus_masked-2512_48633--0.0-mRNA-1	Zosma6g01090.1
cluster1195	augustus_masked-2587_37982--0.1-mRNA-1	Zosma391g00020.1
cluster1196	augustus_masked-2607_61822--0.1-mRNA-1	Zosma53g00360.1
cluster1197	augustus_masked-2636_111354_1_34980--0.0-mRNA-1	Zosma168g00020.1
cluster1198	augustus_masked-2649_154349--0.6-mRNA-1	Zosma330g00080.1
cluster1199	augustus_masked-2736_80546--0.2-mRNA-1	Zosma639g00010.1
cluster1200	augustus_masked-2749_131588_1_48244--0.3-mRNA-1	Zosma36g00660.1
cluster1201	augustus_masked-2889_56997--0.1-mRNA-1	Zosma153g00380.1
cluster1202	augustus_masked-290_59103_27300_59103--0.0-mRNA-1	Zosma132g00470.1
cluster1203	augustus_masked-2923_75583--0.1-mRNA-1	Zosma14g01530.1
cluster1204	augustus_masked-2992_111838_13402_111838--0.9-mRNA-1	Zosma112g00240.1
cluster1205	augustus_masked-3020_109726_43156_109726--0.0-mRNA-1	Zosma118g00330.1
cluster1206	augustus_masked-3049_36739_5467_36739--0.0-mRNA-1	Zosma41g00035.1
cluster1207	augustus_masked-3138_66436--0.6-mRNA-1	Zosma20g00340.1
cluster1208	augustus_masked-3141_85102--0.1-mRNA-1	Zosma19g01190.1
cluster1209	augustus_masked-3196_66771_1_43078--0.0-mRNA-1	Zosma10g00270.1
cluster1210	augustus_masked-3213_32150--0.1-mRNA-1	Zosma313g00250.1
cluster1211	augustus_masked-3245_30619--0.1-mRNA-1	Zosma38g01080.1
cluster1212	augustus_masked-3246_47038--0.1-mRNA-1	Zosma81g01100.1
cluster1213	maker-7489_18081--0.6-mRNA-1	Zosma22g01320.1
cluster1214	augustus_masked-3360_53762--0.2-mRNA-1	Zosma95g00400.1
cluster1215	augustus_masked-4691_23733--0.0-mRNA-1	Zosma5g01150.1
cluster1216	augustus_masked-363_185605_29369_185605--0.8-mRNA-1	Zosma68g00840.1
cluster1217	augustus_masked-3656_38570--0.1-mRNA-1	Zosma2g01390.1
cluster1218	augustus_masked-367_126283_1_70935--0.0-mRNA-1	Zosma84g00610.1
cluster1219	augustus_masked-3723_68580_1_27199--0.0-mRNA-1	Zosma174g00160.1
cluster1220	augustus_masked-3763_34550_1_8416--0.2-mRNA-1	Zosma79g00680.1
cluster1221	augustus_masked-3816_48174--0.3-mRNA-1	Zosma37g00160.1
cluster1222	augustus_masked-3958_48055--0.0-mRNA-1	Zosma6g00910.1
cluster1223	augustus_masked-4046_33242_4129_33242--0.0-mRNA-1	Zosma9g01240.1
cluster1224	Zosma77g00110.1	maker-2322_40743_1_29740--0.7-mRNA-1
cluster1225	augustus_masked-4103_51869--0.0-mRNA-1	Zosma84g00450.1
cluster1226	augustus_masked-4148_102074_28330_102074--0.1-mRNA-1	Zosma114g00260.1
cluster1227	augustus_masked-4213_35694--0.2-mRNA-1	Zosma41g00720.1
cluster1228	augustus_masked-421_63994--0.0-mRNA-1	Zosma11g00700.1
cluster1229	augustus_masked-4327_24804_1_13399--0.1-mRNA-1	Zosma60g00510.1
cluster1230	augustus_masked-4341_24764--0.0-mRNA-1	Zosma67g00270.1
cluster1231	augustus_masked-4362_24708--0.1-mRNA-1	Zosma56g01590.1
cluster1232	augustus_masked-4447_25754--0.0-mRNA-1	Zosma64g00090.1
cluster1233	augustus_masked-448_82228--0.5-mRNA-1	Zosma213g00080.1
cluster1234	augustus_masked-4499_24322--0.2-mRNA-1	Zosma41g01060.1
cluster1235	augustus_masked-4725_57877--0.6-mRNA-1	Zosma69g00180.1
cluster1236	augustus_masked-4776_70513_1_23516--0.0-mRNA-1	Zosma113g00060.1
cluster1237	augustus_masked-4921_103133--0.0-mRNA-1	Zosma10g01620.1
cluster1238	augustus_masked-4956_38741--0.7-mRNA-1	Zosma25g01260.1
cluster1239	augustus_masked-5144_32561_3847_32561--0.2-mRNA-1	Zosma543g00010.1
cluster1240	augustus_masked-5151_51233--0.0-mRNA-1	Zosma240g00280.1
cluster1241	augustus_masked-5159_22429--0.1-mRNA-1	Zosma56g00560.1
cluster1242	augustus_masked-5161_36620_20661_36620--0.0-mRNA-1	Zosma7g00980.1
cluster1243	augustus_masked-5184_24139--0.3-mRNA-1	Zosma1g01080.1
cluster1244	augustus_masked-5190_35457--0.0-mRNA-1	Zosma29g00330.1
cluster1245	augustus_masked-5344_42613--0.0-mRNA-1	Zosma313g00010.1
cluster1246	augustus_masked-5386_60620--0.2-mRNA-1	Zosma93g00340.1
cluster1247	augustus_masked-538_86745--0.4-mRNA-1	Zosma214g00250.1
cluster1248	augustus_masked-546_153645_31917_93223--0.1-mRNA-1	Zosma223g00340.1
cluster1249	augustus_masked-5660_41037--0.1-mRNA-1	Zosma255g00060.1
cluster1250	augustus_masked-5698_27746_1_13583--0.0-mRNA-1	Zosma35g00130.1
cluster1251	augustus_masked-5706_36170--0.1-mRNA-1	Zosma33g00110.1
cluster1252	augustus_masked-5790_48504_1_20278--0.0-mRNA-1	Zosma9g01640.1
cluster1253	augustus_masked-5947_34771_1_24188--0.0-mRNA-1	Zosma209g00110.1
cluster1254	augustus_masked-5971_30136--0.1-mRNA-1	Zosma125g00730.1
cluster1255	augustus_masked-6003_21545--0.2-mRNA-1	Zosma48g00370.1
cluster1256	augustus_masked-6026_63601--0.0-mRNA-1	Zosma37g00110.1
cluster1257	augustus_masked-6109_21278--0.0-mRNA-1	Zosma8g00740.1
cluster1258	augustus_masked-6118_48015_9617_48015--0.2-mRNA-1	Zosma120g00460.1
cluster1259	augustus_masked-6145_70306_14492_70306--0.2-mRNA-1	Zosma56g00300.1
cluster1260	augustus_masked-6177_29247_1_27887--0.0-mRNA-1	Zosma211g00060.1
cluster1261	augustus_masked-61_146550_1_141110--0.4-mRNA-1	Zosma20g01380.1
cluster1262	augustus_masked-6272_19685--0.2-mRNA-1	Zosma14g01690.1
cluster1263	augustus_masked-6312_65200_1_31585--0.3-mRNA-1	Zosma52g00190.1
cluster1264	augustus_masked-6440_29721--0.1-mRNA-1	Zosma107g00640.1
cluster1265	augustus_masked-6574_36340--0.2-mRNA-1	Zosma43g00850.1
cluster1266	augustus_masked-6630_18935--0.2-mRNA-1	Zosma133g00270.1
cluster1267	augustus_masked-6644_89536_1_53403--0.1-mRNA-1	Zosma97g00890.1
cluster1268	augustus_masked-6644_89536_59677_89536--0.1-mRNA-1	Zosma110g00150.1
cluster1269	augustus_masked-670_65318_45269_65318--0.0-mRNA-1	Zosma125g00610.1
cluster1270	augustus_masked-6856_47675--0.1-mRNA-1	Zosma23g01360.1
cluster1271	augustus_masked-7020_22436--0.1-mRNA-1	Zosma27g01250.1
cluster1272	augustus_masked-702_72290_43507_72290--0.4-mRNA-1	Zosma65g00090.1
cluster1273	augustus_masked-7213_37737--0.0-mRNA-1	Zosma356g00090.1
cluster1274	augustus_masked-7263_17684--0.0-mRNA-1	Zosma214g00470.1
cluster1275	augustus_masked-7297_19249--0.0-mRNA-1	Zosma7g01620.1
cluster1276	augustus_masked-73_128117_1_77772--0.3-mRNA-1	Zosma169g00490.1
cluster1277	augustus_masked-756_124567_1_53303--0.5-mRNA-1	Zosma101g00240.1
cluster1278	augustus_masked-7928_18128--0.1-mRNA-1	Zosma13g00740.1
cluster1279	augustus_masked-813_45992--0.0-mRNA-1	Zosma31g00880.1
cluster1280	augustus_masked-860_56794--0.3-mRNA-1	Zosma107g00670.1
cluster1281	augustus_masked-8721_26062_1_15099--0.0-mRNA-1	Zosma108g00340.1
cluster1282	augustus_masked-8898_19571--0.1-mRNA-1	Zosma3g01920.1
cluster1283	augustus_masked-8918_46995--0.3-mRNA-1	Zosma127g00160.1
cluster1284	augustus_masked-8996_22912--0.1-mRNA-1	Zosma13g00260.1
cluster1285	augustus_masked-9000_30497--0.0-mRNA-1	Zosma331g00100.1
cluster1286	augustus_masked-9019_23678--0.2-mRNA-1	Zosma31g00150.1
cluster1287	augustus_masked-9092_23637--0.1-mRNA-1	Zosma105g00420.1
cluster1288	augustus_masked-9229_14208--0.1-mRNA-1	Zosma77g00660.1
cluster1289	augustus_masked-9363_37784--0.4-mRNA-1	Zosma30g01010.1
cluster1290	augustus_masked-936_44241--0.1-mRNA-1	Zosma398g00050.1
cluster1291	augustus_masked-9594_23965--0.1-mRNA-1	Zosma141g00200.1
cluster1292	augustus_masked-9628_29888--0.4-mRNA-1	Zosma7g01730.1
cluster1293	augustus_masked-9928_26679--0.1-mRNA-1	Zosma124g00260.1
cluster1294	maker-1003_159786--0.35-mRNA-1	Zosma46g00710.1
cluster1295	maker-1019_124917_1_27793--0.12-mRNA-1	Zosma68g00100.1
cluster1296	maker-901_63657--0.9-mRNA-1	Zosma162g00240.1
cluster1297	maker-102_151265_1_139103--0.33-mRNA-1	Zosma43g00050.1
cluster1298	maker-1040_44078--0.21-mRNA-1	Zosma2g00520.1
cluster1299	maker-10540_12245--0.11-mRNA-1	Zosma121g00270.1
cluster1300	maker-10642_39377--0.11-mRNA-1	Zosma8g00500.1
cluster1301	maker-10666_22375--0.15-mRNA-1	Zosma29g01580.1
cluster1302	maker-10788_19266--0.12-mRNA-1	Zosma112g00380.1
cluster1303	maker-10802_28792--0.5-mRNA-1	Zosma4g00910.1
cluster1304	maker-10_183847--0.59-mRNA-1	Zosma117g00900.1
cluster1305	maker-1104_64463--0.19-mRNA-1	Zosma289g00020.1
cluster1306	maker-11068_18272_1_15008--0.6-mRNA-1	Zosma91g00140.1
cluster1307	maker-11122_63680_17259_63680--0.10-mRNA-1	Zosma235g00210.1
cluster1308	maker-11122_63680_17259_63680--0.13-mRNA-1	Zosma235g00200.1
cluster1309	maker-11138_15675--0.8-mRNA-1	Zosma16g00240.1
cluster1310	maker-11188_50678--0.15-mRNA-1	Zosma75g00150.1
cluster1311	maker-11188_50678--0.26-mRNA-1	Zosma75g00200.1
cluster1312	maker-1137_137143_1_95235--0.23-mRNA-1	Zosma253g00110.1
cluster1313	maker-11490_24482_1_20998--0.7-mRNA-1	Zosma69g00600.1
cluster1314	maker-11537_15934--0.6-mRNA-1	Zosma103g00690.1
cluster1315	maker-11573_10821--0.4-mRNA-1	Zosma114g01110.1
cluster1316	maker-11615_16115--0.6-mRNA-1	Zosma122g00820.1
cluster1317	maker-1164_87793--0.20-mRNA-1	Zosma70g00230.1
cluster1318	maker-11712_33321--0.8-mRNA-1	Zosma42g00900.1
cluster1319	maker-1173_166881_1_148987--0.60-mRNA-1	Zosma16g00560.1
cluster1320	maker-11770_30287--0.7-mRNA-1	Zosma113g00120.1
cluster1321	maker-11791_15083--0.4-mRNA-1	Zosma733g00020.1
cluster1322	maker-11963_19793--0.11-mRNA-1	Zosma215g00080.1
cluster1323	maker-12000_17809--0.6-mRNA-1	Zosma194g00200.1
cluster1324	maker-12028_11060--0.1-mRNA-1	Zosma9g01400.1
cluster1325	maker-12032_10208--0.2-mRNA-1	Zosma106g00160.1
cluster1326	maker-12098_10121--0.4-mRNA-1	Zosma181g00350.1
cluster1327	maker-12151_10064--0.7-mRNA-1	Zosma31g01150.1
cluster1328	maker-122_233858_1_49825--0.19-mRNA-1	Zosma112g00060.1
cluster1329	maker-1246_41947_1_27021--0.9-mRNA-1	Zosma145g00200.1
cluster1330	maker-124_71937_31207_71937--0.21-mRNA-1	Zosma101g00590.1
cluster1331	Zosma86g00600.1	maker-3705_112205_1_62803--0.23-mRNA-1
cluster1332	maker-12615_11089_1_7474--0.4-mRNA-1	Zosma5g02220.1
cluster1333	maker-12713_17286--0.11-mRNA-1	Zosma153g00080.1
cluster1334	maker-13009_28350--0.9-mRNA-1	Zosma146g00170.1
cluster1335	maker-13046_8927--0.4-mRNA-1	Zosma225g00310.1
cluster1336	maker-13146_14595--0.13-mRNA-1	Zosma223g00270.1
cluster1337	maker-13150_8820--0.3-mRNA-1	Zosma9g00630.1
cluster1338	maker-1322_43208_1_41173--0.11-mRNA-1	Zosma183g00270.1
cluster1339	maker-1335_74331_22384_74331--0.18-mRNA-1	Zosma93g00860.1
cluster1340	maker-1339_104299_17577_104299--0.32-mRNA-1	Zosma56g01160.1
cluster1341	maker-1344_85045--0.20-mRNA-1	Zosma77g00740.1
cluster1342	maker-13615_23904--0.7-mRNA-1	Zosma70g00700.1
cluster1343	maker-13690_8249--0.5-mRNA-1	Zosma105g00540.1
cluster1344	maker-13714_15225--0.6-mRNA-1	Zosma38g00280.1
cluster1345	maker-13747_29403--0.7-mRNA-1	Zosma12g00850.1
cluster1346	maker-1390_135030_66551_135030--0.25-mRNA-1	Zosma26g00810.1
cluster1347	maker-14041_20580--0.14-mRNA-1	Zosma103g00320.1
cluster1348	maker-14054_7807--0.8-mRNA-1	Zosma76g01040.1
cluster1349	maker-14167_16382--0.2-mRNA-1	Zosma16g00030.1
cluster1350	maker-14314_7530--0.10-mRNA-1	Zosma8g00330.1
cluster1351	maker-1434_41564_1_39581--0.4-mRNA-1	Zosma438g00020.1
cluster1352	maker-14380_9136--0.2-mRNA-1	Zosma224g00050.1
cluster1353	maker-14438_14385--0.4-mRNA-1	Zosma42g01050.1
cluster1354	maker-1447_44123--0.12-mRNA-1	Zosma309g00030.1
cluster1355	maker-1459_92184_1_72738--0.21-mRNA-1	Zosma19g00650.1
cluster1356	maker-147_126252_106432_126252--0.10-mRNA-1	Zosma52g00980.1
cluster1357	maker-1480_65477_38290_65477--0.15-mRNA-1	Zosma3g01790.1
cluster1358	maker-1503_158543--0.34-mRNA-1	Zosma147g00320.1
cluster1359	maker-1507_213155_132407_169464--0.7-mRNA-1	Zosma48g00100.1
cluster1360	maker-1507_213155_81290_130496--0.14-mRNA-1	Zosma1g01770.1
cluster1361	maker-1509_98097--0.22-mRNA-1	Zosma19g01510.1
cluster1362	maker-15389_31496--0.16-mRNA-1	Zosma71g00090.1
cluster1363	maker-1552_65604--0.12-mRNA-1	Zosma52g00200.1
cluster1364	maker-15593_11343--0.6-mRNA-1	Zosma35g00120.1
cluster1365	maker-15669_11061--0.5-mRNA-1	Zosma6g00310.1
cluster1366	maker-15774_9445--0.8-mRNA-1	Zosma201g00040.1
cluster1367	maker-1588_93225_64148_93225--0.6-mRNA-1	Zosma97g00410.1
cluster1368	maker-158_104160--0.54-mRNA-1	Zosma10306g00010.1
cluster1369	maker-158_104160--0.63-mRNA-1	Zosma6050g00010.1
cluster1370	maker-15959_11775--0.5-mRNA-1	Zosma182g00550.1
cluster1371	maker-15970_14514--0.11-mRNA-1	Zosma109g00370.1
cluster1372	maker-1612_76838_1095_58137--0.20-mRNA-1	Zosma43g00570.1
cluster1373	maker-1616_58872_36362_58872--0.7-mRNA-1	Zosma158g00080.1
cluster1374	maker-16178_9640--0.6-mRNA-1	Zosma4g01130.1
cluster1375	maker-1640_53276--0.8-mRNA-1	Zosma86g00430.1
cluster1376	maker-16511_20643--0.12-mRNA-1	Zosma89g00040.1
cluster1377	maker-1654_121200_64590_121200--0.21-mRNA-1	Zosma121g00480.1
cluster1378	maker-16565_11509--0.4-mRNA-1	Zosma91g00340.1
cluster1379	maker-16658_9157--0.4-mRNA-1	Zosma178g00140.1
cluster1380	maker-1686_90900_1_88449--0.35-mRNA-1	Zosma22g00820.1
cluster1381	maker-1705_63644--0.19-mRNA-1	Zosma97g00850.1
cluster1382	maker-1722_102081_1_86560--0.17-mRNA-1	Zosma72g00820.1
cluster1383	maker-17380_10894--0.3-mRNA-1	Zosma87g00430.1
cluster1384	maker-1739_67043--0.29-mRNA-1	Zosma24g01320.1
cluster1385	maker-1759_75807_11696_75807--0.29-mRNA-1	Zosma132g00060.1
cluster1386	maker-1768_75065_1_45855--0.12-mRNA-1	Zosma305g00070.1
cluster1387	maker-17855_6882--0.6-mRNA-1	Zosma78g00830.1
cluster1388	maker-181_86078_27280_86078--0.6-mRNA-1	Zosma169g00400.1
cluster1389	maker-183_98552_1_85608--0.15-mRNA-1	Zosma24g00790.1
cluster1390	maker-1871_74674--0.11-mRNA-1	Zosma425g00200.1
cluster1391	maker-1898_56456--0.13-mRNA-1	Zosma48g00130.1
cluster1392	maker-189_118750_42112_112184--0.18-mRNA-1	Zosma65g00180.1
cluster1393	maker-1942_79293--0.5-mRNA-1	Zosma47g00720.1
cluster1394	maker-1950_122214--0.37-mRNA-1	Zosma116g00530.1
cluster1395	maker-1958_76409_18308_76409--0.7-mRNA-1	Zosma82g00730.1
cluster1396	maker-1989_119051--0.31-mRNA-1	Zosma93g00320.1
cluster1397	maker-2034_34428--0.11-mRNA-1	Zosma145g00300.1
cluster1398	maker-2045_97670_69345_97670--0.10-mRNA-1	Zosma7g00480.1
cluster1399	maker-209_111827--0.36-mRNA-1	Zosma7g01650.1
cluster1400	maker-2104_83033_1_14561--0.13-mRNA-1	Zosma66g00290.1
cluster1401	maker-2110_37140--0.15-mRNA-1	Zosma17g00990.1
cluster1402	maker-2120_38688--0.10-mRNA-1	Zosma13g00970.1
cluster1403	maker-21361_5088--0.2-mRNA-1	Zosma305g00020.1
cluster1404	maker-2191_146482_66282_146482--0.14-mRNA-1	Zosma105g00640.1
cluster1405	maker-2197_99172_13172_99172--0.14-mRNA-1	Zosma83g00170.1
cluster1406	maker-2198_72012--0.26-mRNA-1	Zosma2g02410.1
cluster1407	maker-2203_110215_51766_110215--0.12-mRNA-1	Zosma12g00280.1
cluster1408	maker-2216_100536_1_82063--0.38-mRNA-1	Zosma192g00260.1
cluster1409	maker-2252_105564--0.17-mRNA-1	Zosma77g00720.1
cluster1410	maker-2258_43651--0.15-mRNA-1	Zosma1g03090.1
cluster1411	maker-2307_58355_3261_58355--0.9-mRNA-1	Zosma186g00060.1
cluster1412	maker-2329_89883--0.13-mRNA-1	Zosma82g00930.1
cluster1413	maker-2356_82205_41104_82205--0.14-mRNA-1	Zosma206g00170.1
cluster1414	maker-2367_47065--0.9-mRNA-1	Zosma397g00130.1
cluster1415	maker-2418_91136_29913_91136--0.17-mRNA-1	Zosma93g00200.1
cluster1416	maker-2450_75455--0.18-mRNA-1	Zosma6g00280.1
cluster1417	maker-2460_34943--0.12-mRNA-1	Zosma487g00050.1
cluster1418	maker-2482_62903_1513_52746--0.19-mRNA-1	Zosma56g01030.1
cluster1419	maker-2486_78861--0.33-mRNA-1	Zosma379g00120.1
cluster1420	maker-2501_137901--0.40-mRNA-1	Zosma1g00290.1
cluster1421	maker-2514_81255_6899_81255--0.17-mRNA-1	Zosma148g00010.1
cluster1422	maker-251_82721_1_73804--0.26-mRNA-1	Zosma58g00330.1
cluster1423	maker-2550_74615_1_57517--0.25-mRNA-1	Zosma37g00630.1
cluster1424	maker-2552_46425_1_37758--0.12-mRNA-1	Zosma18g01250.1
cluster1425	maker-2581_43225--0.9-mRNA-1	Zosma71g00020.1
cluster1426	maker-2591_70429--0.11-mRNA-1	Zosma73g00150.1
cluster1427	maker-2603_49698--0.6-mRNA-1	Zosma202g00010.1
cluster1428	maker-261_83633--0.25-mRNA-1	Zosma277g00180.1
cluster1429	maker-2659_74735--0.23-mRNA-1	Zosma95g00260.1
cluster1430	maker-2699_43802--0.8-mRNA-1	Zosma174g00020.1
cluster1431	maker-2743_86019--0.7-mRNA-1	Zosma78g00030.1
cluster1432	maker-2749_131588_1_48244--0.26-mRNA-1	Zosma36g00640.1
cluster1433	maker-2793_182425_1_47469--0.19-mRNA-1	Zosma31g00560.1
cluster1434	maker-2799_66911--0.36-mRNA-1	Zosma185g00040.1
cluster1435	maker-2879_75418--0.55-mRNA-1	Zosma4g01830.1
cluster1436	maker-287_106810--0.28-mRNA-1	Zosma49g00580.1
cluster1437	maker-2894_105837_31738_105837--0.8-mRNA-1	Zosma216g00120.1
cluster1438	maker-2948_58446_8223_58446--0.6-mRNA-1	Zosma48g00460.1
cluster1439	maker-2958_128508_1_111063--0.20-mRNA-1	Zosma251g00290.1
cluster1440	maker-297_103380_1_91213--0.21-mRNA-1	Zosma2g01950.1
cluster1441	maker-2983_61078--0.18-mRNA-1	Zosma26g00820.1
cluster1442	maker-305_150607_96772_150607--0.8-mRNA-1	Zosma58g00130.1
cluster1443	maker-3061_41465--0.8-mRNA-1	Zosma6g02230.1
cluster1444	maker-307_129548_34987_99828--0.21-mRNA-1	Zosma15g00490.1
cluster1445	maker-3177_28760--0.5-mRNA-1	Zosma77g00230.1
cluster1446	maker-3211_53226--0.6-mRNA-1	Zosma21g00850.1
cluster1447	maker-3214_28583_1_20978--0.10-mRNA-1	Zosma76g00580.1
cluster1448	maker-3281_77620_62423_77620--0.3-mRNA-1	Zosma1g02790.1
cluster1449	maker-3296_28230--0.9-mRNA-1	Zosma2g00140.1
cluster1450	maker-330_141358_55072_115426--0.16-mRNA-1	Zosma96g00090.1
cluster1451	maker-3332_38222--0.18-mRNA-1	Zosma154g00040.1
cluster1452	maker-3356_51779--0.15-mRNA-1	Zosma140g00260.1
cluster1453	maker-3388_34871_22182_34871--0.5-mRNA-1	Zosma360g00010.1
cluster1454	maker-3409_49207--0.16-mRNA-1	Zosma182g00440.1
cluster1455	maker-3423_46422_12196_46422--0.11-mRNA-1	Zosma354g00120.1
cluster1456	maker-3465_32215--0.15-mRNA-1	Zosma164g00350.1
cluster1457	maker-3479_91115--0.49-mRNA-1	Zosma5g02780.1
cluster1458	maker-3495_61628_3922_43230--0.15-mRNA-1	Zosma96g00200.1
cluster1459	maker-3501_119590_15311_119590--0.29-mRNA-1	Zosma50g00420.1
cluster1460	maker-350_71133--0.22-mRNA-1	Zosma25g01310.1
cluster1461	maker-3599_27143--0.7-mRNA-1	Zosma230g00360.1
cluster1462	maker-35_95003_1_42190--0.15-mRNA-1	Zosma5g02340.1
cluster1463	maker-3630_29912_8456_29912--0.6-mRNA-1	Zosma226g00320.1
cluster1464	maker-3638_48604--0.12-mRNA-1	Zosma730g00020.1
cluster1465	maker-3771_44351_1_34828--0.17-mRNA-1	Zosma86g00200.1
cluster1466	maker-3771_44351_1_34828--0.18-mRNA-1	Zosma86g00240.1
cluster1467	maker-3777_53536--0.13-mRNA-1	Zosma222g00270.1
cluster1468	maker-378_62424_37920_62424--0.6-mRNA-1	Zosma14g00090.1
cluster1469	maker-3857_105622--0.40-mRNA-1	Zosma85g00640.1
cluster1470	maker-391_66504--0.9-mRNA-1	Zosma372g00080.1
cluster1471	maker-393_218549_1_72326--0.28-mRNA-1	Zosma2g00600.1
cluster1472	maker-3947_37588--0.7-mRNA-1	Zosma125g00130.1
cluster1473	maker-3989_44087--0.10-mRNA-1	Zosma530g00040.1
cluster1474	maker-4014_83423_1_75173--0.14-mRNA-1	Zosma59g00780.1
cluster1475	maker-4019_94547_46952_52757--0.3-mRNA-1	Zosma367g00010.1
cluster1476	maker-401_89596_8299_89596--0.41-mRNA-1	Zosma156g00280.1
cluster1477	maker-402_104924_22453_104924--0.33-mRNA-1	Zosma189g00140.1
cluster1478	maker-4039_56154_1_24456--0.6-mRNA-1	Zosma44g01360.1
cluster1479	maker-4048_39071--0.8-mRNA-1	Zosma21g01170.1
cluster1480	maker-405_56498_1_32562--0.3-mRNA-1	Zosma314g00020.1
cluster1481	maker-4063_33181--0.9-mRNA-1	Zosma117g00370.1
cluster1482	maker-4075_80877--0.27-mRNA-1	Zosma63g00380.1
cluster1483	maker-4108_25459--0.12-mRNA-1	Zosma41g00780.1
cluster1484	maker-4139_33365_22402_29065--0.8-mRNA-1	Zosma58g00570.1
cluster1485	maker-4149_43659_15408_43659--0.7-mRNA-1	Zosma200g00160.1
cluster1486	maker-4159_36550--0.14-mRNA-1	Zosma108g00390.1
cluster1487	maker-4195_66950--0.19-mRNA-1	Zosma95g00450.1
cluster1488	maker-4196_51123--0.14-mRNA-1	Zosma48g00380.1
cluster1489	maker-4207_115422_1_49259--0.14-mRNA-1	Zosma40g00390.1
cluster1490	maker-4256_27079--0.11-mRNA-1	Zosma72g00140.1
cluster1491	maker-4274_24969--0.14-mRNA-1	Zosma246g00250.1
cluster1492	maker-4302_45399--0.23-mRNA-1	Zosma85g00300.1
cluster1493	maker-4306_51412_1_38350--0.10-mRNA-1	Zosma8g01420.1
cluster1494	maker-4509_58635--0.20-mRNA-1	Zosma5g02170.1
cluster1495	maker-4515_106791--0.29-mRNA-1	Zosma176g00350.1
cluster1496	maker-4566_65323--0.27-mRNA-1	Zosma379g00190.1
cluster1497	maker-4602_42892_15988_42892--0.5-mRNA-1	Zosma202g00400.1
cluster1498	maker-461_114447--0.21-mRNA-1	Zosma24g00260.1
cluster1499	maker-4639_23877_1_11651--0.5-mRNA-1	Zosma91g00400.1
cluster1500	maker-4705_79516--0.12-mRNA-1	Zosma197g00100.1
cluster1501	maker-4713_70539_35962_54605--0.6-mRNA-1	Zosma70g00680.1
cluster1502	maker-4779_23486--0.12-mRNA-1	Zosma52g00800.1
cluster1503	maker-4837_39885_15451_39885--0.7-mRNA-1	Zosma40g00370.1
cluster1504	maker-493_68509--0.19-mRNA-1	Zosma26g01250.1
cluster1505	maker-494_102486_33004_102486--0.13-mRNA-1	Zosma463g00010.1
cluster1506	maker-4971_70855--0.7-mRNA-1	Zosma53g00100.1
cluster1507	maker-501_52239_25447_34351--0.2-mRNA-1	Zosma33g01210.1
cluster1508	maker-5041_51054_1_29377--0.5-mRNA-1	Zosma2g03660.1
cluster1509	maker-5170_25385--0.9-mRNA-1	Zosma307g00200.1
cluster1510	maker-5182_65510--0.10-mRNA-1	Zosma317g00200.1
cluster1511	maker-5232_45288--0.12-mRNA-1	Zosma111g00300.1
cluster1512	maker-5236_23198--0.11-mRNA-1	Zosma49g00380.1
cluster1513	maker-5250_33104--0.5-mRNA-1	Zosma26g00570.1
cluster1514	maker-526_123776_1_84715--0.23-mRNA-1	Zosma25g00580.1
cluster1515	maker-5278_31326--0.10-mRNA-1	Zosma252g00020.1
cluster1516	maker-527_166602_42296_160688--0.52-mRNA-1	Zosma2g00390.1
cluster1517	maker-5291_37828_1_27411--0.13-mRNA-1	Zosma105g00170.1
cluster1518	maker-5437_42194_1_33525--0.7-mRNA-1	Zosma45g00350.1
cluster1519	maker-5463_38818--0.14-mRNA-1	Zosma71g00420.1
cluster1520	maker-5505_21507--0.11-mRNA-1	Zosma57g00780.1
cluster1521	maker-5538_37179--0.15-mRNA-1	Zosma76g00920.1
cluster1522	maker-5563_39965--0.16-mRNA-1	Zosma452g00130.1
cluster1523	maker-556_176654_68489_143241--0.17-mRNA-1	Zosma393g00160.1
cluster1524	maker-561_168895--0.46-mRNA-1	Zosma26g00140.1
cluster1525	maker-563_220716--0.20-mRNA-1	Zosma373g00070.1
cluster1526	maker-5664_82107--0.22-mRNA-1	Zosma51g00160.1
cluster1527	maker-5671_96505--0.18-mRNA-1	Zosma265g00190.1
cluster1528	maker-5683_73460_46547_73460--0.3-mRNA-1	Zosma115g00240.1
cluster1529	maker-5765_58358_2393_58358--0.9-mRNA-1	Zosma246g00300.1
cluster1530	maker-5845_53980--0.10-mRNA-1	Zosma440g00060.1
cluster1531	maker-5860_59527--0.20-mRNA-1	Zosma75g00090.1
cluster1532	maker-588_93304--0.30-mRNA-1	Zosma264g00130.1
cluster1533	maker-5900_59627--0.30-mRNA-1	Zosma16g00960.1
cluster1534	maker-5900_59627--0.36-mRNA-1	Zosma16g00930.1
cluster1535	maker-5995_105685--0.22-mRNA-1	Zosma252g00250.1
cluster1536	maker-60_118688_36430_118688--0.17-mRNA-1	Zosma324g00260.1
cluster1537	maker-6186_35038--0.10-mRNA-1	Zosma425g00210.1
cluster1538	maker-61_146550_1_141110--0.41-mRNA-1	Zosma522g00010.1
cluster1539	maker-6219_62506_1_58168--0.19-mRNA-1	Zosma172g00250.1
cluster1540	maker-6276_57464--0.13-mRNA-1	Zosma2g01160.1
cluster1541	maker-6287_21133--0.16-mRNA-1	Zosma34g00400.1
cluster1542	maker-6287_21133--0.22-mRNA-1	Zosma34g00410.1
cluster1543	maker-6292_62958--0.29-mRNA-1	Zosma192g00310.1
cluster1544	maker-6312_65200_1_31585--0.13-mRNA-1	Zosma52g00180.1
cluster1545	maker-6319_38833--0.8-mRNA-1	Zosma607g00070.1
cluster1546	maker-6380_38551_19599_38551--0.3-mRNA-1	Zosma77g00220.1
cluster1547	maker-6392_80342--0.17-mRNA-1	Zosma1g00490.1
cluster1548	maker-6522_30420--0.11-mRNA-1	Zosma23g01475.1
cluster1549	maker-6550_37374--0.9-mRNA-1	Zosma208g00330.1
cluster1550	maker-6601_62400--0.12-mRNA-1	Zosma76g00130.1
cluster1551	maker-6624_42743_1_31027--0.16-mRNA-1	Zosma342g00080.1
cluster1552	maker-6681_57198--0.34-mRNA-1	Zosma136g00240.1
cluster1553	maker-6746_83291--0.29-mRNA-1	Zosma17g00570.1
cluster1554	maker-6849_58587--0.18-mRNA-1	Zosma8g00840.1
cluster1555	maker-695_117562_23326_59072--0.13-mRNA-1	Zosma51g00450.1
cluster1556	maker-6_140895_23857_140895--0.49-mRNA-1	Zosma216g00220.1
cluster1557	maker-7007_34864--0.9-mRNA-1	Zosma109g00010.1
cluster1558	maker-702_72290_1_43496--0.15-mRNA-1	Zosma6g00840.1
cluster1559	maker-7077_29700--0.13-mRNA-1	Zosma259g00160.1
cluster1560	maker-713_155456_66845_148865--0.44-mRNA-1	Zosma33g01040.1
cluster1561	maker-727_113138_1_57292--0.28-mRNA-1	Zosma213g00040.1
cluster1562	maker-72_224505_1_150602--0.30-mRNA-1	Zosma52g01370.1
cluster1563	maker-7309_22172--0.7-mRNA-1	Zosma240g00090.1
cluster1564	maker-7324_38355--0.9-mRNA-1	Zosma116g00440.1
cluster1565	maker-7328_20494--0.11-mRNA-1	Zosma376g00060.1
cluster1566	maker-7338_40726_11583_40726--0.9-mRNA-1	Zosma70g00760.1
cluster1567	maker-7434_42895--0.28-mRNA-1	Zosma27g01070.1
cluster1568	maker-7477_29212--0.4-mRNA-1	Zosma6518g00010.1
cluster1569	maker-749_47003--0.12-mRNA-1	Zosma115g00200.1
cluster1570	maker-7502_19426_1_13324--0.2-mRNA-1	Zosma224g00260.1
cluster1571	maker-75_210160_104162_160607--0.11-mRNA-1	Zosma43g00980.1
cluster1572	maker-7603_28142--0.5-mRNA-1	Zosma154g00450.1
cluster1573	maker-767_115791--0.35-mRNA-1	Zosma2g03050.1
cluster1574	maker-778_46603_1_43981--0.15-mRNA-1	Zosma6g00160.1
cluster1575	maker-784_82154--0.27-mRNA-1	Zosma195g00010.1
cluster1576	maker-788_50963_34006_50963--0.4-mRNA-1	Zosma132g00300.1
cluster1577	maker-7964_36348--0.9-mRNA-1	Zosma31g00850.1
cluster1578	maker-8099_70452--0.30-mRNA-1	Zosma77g00900.1
cluster1579	maker-8284_54315_1_39380--0.12-mRNA-1	Zosma25g00780.1
cluster1580	maker-8310_58208--0.16-mRNA-1	Zosma243g00070.1
cluster1581	maker-8329_15688--0.2-mRNA-1	Zosma25g00400.1
cluster1582	maker-8359_25452--0.8-mRNA-1	Zosma95g00010.1
cluster1583	maker-849_45444--0.18-mRNA-1	Zosma6g01490.1
cluster1584	maker-8525_17547--0.6-mRNA-1	Zosma223g00450.1
cluster1585	maker-8579_32212--0.10-mRNA-1	Zosma8g00850.1
cluster1586	maker-8585_42698--0.6-mRNA-1	Zosma90g00210.1
cluster1587	maker-8605_42378--0.23-mRNA-1	Zosma66g00460.1
cluster1588	maker-8606_15187--0.19-mRNA-1	Zosma66g00410.1
cluster1589	maker-860_56794--0.14-mRNA-1	Zosma107g00690.1
cluster1590	maker-8621_52041--0.20-mRNA-1	Zosma92g00190.1
cluster1591	maker-864_55453_10707_55453--0.19-mRNA-1	Zosma162g00400.1
cluster1592	maker-8669_15086--0.10-mRNA-1	Zosma18g01070.1
cluster1593	maker-8803_35842--0.14-mRNA-1	Zosma4g01660.1
cluster1594	maker-880_48781--0.11-mRNA-1	Zosma1g03350.1
cluster1595	maker-8842_14826--0.6-mRNA-1	Zosma125g00090.1
cluster1596	maker-8882_32464--0.12-mRNA-1	Zosma97g00740.1
cluster1597	maker-902_129336_33169_129336--0.37-mRNA-1	Zosma14g00880.1
cluster1598	maker-9073_16347--0.2-mRNA-1	Zosma115g00160.1
cluster1599	maker-9131_15343_1_8642--0.4-mRNA-1	Zosma2g02570.1
cluster1600	maker-9169_14308--0.8-mRNA-1	Zosma73g00010.1
cluster1601	maker-9209_14240--0.4-mRNA-1	Zosma101g00770.1
cluster1602	maker-9264_22943_1_13174--0.4-mRNA-1	Zosma93g00720.1
cluster1603	maker-935_65019_58737_65019--0.6-mRNA-1	Zosma85g00160.1
cluster1604	maker-9375_47161--0.9-mRNA-1	Zosma55g00750.1
cluster1605	maker-938_194593_57964_145215--0.24-mRNA-1	Zosma196g00420.1
cluster1606	maker-9428_21804_13877_21804--0.3-mRNA-1	Zosma15g01580.1
cluster1607	maker-9467_23036--0.2-mRNA-1	Zosma2424g00010.1
cluster1608	maker-949_65033--0.22-mRNA-1	Zosma91g00900.1
cluster1609	maker-9564_13666--0.9-mRNA-1	Zosma50g00440.1
cluster1610	maker-9610_29020--0.16-mRNA-1	Zosma145g00030.1
cluster1611	maker-9697_33760--0.12-mRNA-1	Zosma14g00710.1
cluster1612	maker-9711_24322--0.10-mRNA-1	Zosma81g00930.1
cluster1613	maker-972_125226_1_113316--0.21-mRNA-1	Zosma69g01030.1
cluster1614	maker-972_125226_1_113316--0.25-mRNA-1	Zosma145g00110.1
cluster1615	maker-9778_32140--0.10-mRNA-1	Zosma92g00060.1
cluster1616	maker-9845_43760--0.7-mRNA-1	Zosma240g00030.1
cluster1617	maker-9862_61227--0.29-mRNA-1	Zosma7g00880.1
cluster1618	maker-98_116150--0.36-mRNA-1	Zosma37g00780.1
cluster1619	maker-9910_38600--0.11-mRNA-1	Zosma22g00270.1
cluster1620	maker-992_43451--0.17-mRNA-1	Zosma58g00720.1
cluster1621	maker-993_125124_3691_34372--0.6-mRNA-1	Zosma34g00600.1
cluster1622	maker-9968_26424_1_20447--0.3-mRNA-1	Zosma103g00640.1
cluster1623	maker-996_66787_19060_66787--0.18-mRNA-1	Zosma52g01260.1
cluster1624	snap_masked-10029_12973--0.1-mRNA-1	Zosma114g00930.1
cluster1625	snap_masked-1004_91367--0.22-mRNA-1	Zosma24g00660.1
cluster1626	snap_masked-1035_74699--0.11-mRNA-1	Zosma2g03340.1
cluster1627	snap_masked-1039_79618_20292_79618--0.7-mRNA-1	Zosma277g00210.1
cluster1628	snap_masked-1076_58752--0.5-mRNA-1	Zosma55g00550.1
cluster1629	snap_masked-10802_28792--0.4-mRNA-1	Zosma47g00010.1
cluster1630	snap_masked-10961_11661--0.2-mRNA-1	Zosma112g00050.1
cluster1631	snap_masked-11525_10873--0.2-mRNA-1	Zosma147g00340.1
cluster1632	snap_masked-11922_26733_1_17346--0.0-mRNA-1	Zosma51g00020.1
cluster1633	snap_masked-1200_49146--0.8-mRNA-1	Zosma5g00490.1
cluster1634	snap_masked-12265_24321--0.2-mRNA-1	Zosma4g00790.1
cluster1635	snap_masked-1228_49356--0.6-mRNA-1	Zosma14g00510.1
cluster1636	snap_masked-1234_112384--0.17-mRNA-1	Zosma44g01220.1
cluster1637	snap_masked-12350_11912--0.3-mRNA-1	Zosma18g00830.1
cluster1638	snap_masked-12641_25525--0.2-mRNA-1	Zosma255g00040.1
cluster1639	snap_masked-132_221576_19040_82691--0.10-mRNA-1	Zosma10538g00020.1
cluster1640	snap_masked-14818_14524--0.1-mRNA-1	Zosma50g00120.1
cluster1641	snap_masked-1539_95795_26643_95795--0.8-mRNA-1	Zosma1g03530.1
cluster1642	snap_masked-15750_11540--0.3-mRNA-1	Zosma5g02420.1
cluster1643	snap_masked-158_104160--0.37-mRNA-1	Zosma4791g00020.1
cluster1644	snap_masked-1663_40197--0.2-mRNA-1	Zosma74g00650.1
cluster1645	snap_masked-1797_107122--0.6-mRNA-1	Zosma289g00200.1
cluster1646	snap_masked-18156_11228--0.2-mRNA-1	Zosma169g00060.1
cluster1647	snap_masked-1935_54698_25683_54698--0.1-mRNA-1	Zosma69g00530.1
cluster1648	snap_masked-2076_92430--0.7-mRNA-1	Zosma68g00020.1
cluster1649	snap_masked-2257_98555_1_91799--0.7-mRNA-1	Zosma39g00080.1
cluster1650	snap_masked-2350_99331--0.12-mRNA-1	Zosma63g00320.1
cluster1651	snap_masked-2430_59550--0.5-mRNA-1	Zosma11g00120.1
cluster1652	snap_masked-2454_54672_1_25020--0.9-mRNA-1	Zosma65g00020.1
cluster1653	snap_masked-2456_105657_1_38603--0.6-mRNA-1	Zosma10g00860.1
cluster1654	snap_masked-2574_82122--0.9-mRNA-1	Zosma89g00680.1
cluster1655	snap_masked-2576_66804--0.13-mRNA-1	Zosma36g00380.1
cluster1656	snap_masked-2600_91315_2257_91315--0.17-mRNA-1	Zosma6g01770.1
cluster1657	snap_masked-2636_111354_1_34980--0.4-mRNA-1	Zosma3g01060.1
cluster1658	snap_masked-2649_154349--0.21-mRNA-1	Zosma330g00100.1
cluster1659	snap_masked-2738_62670_1_47900--0.17-mRNA-1	Zosma179g00120.1
cluster1660	snap_masked-2771_88345--0.4-mRNA-1	Zosma330g00210.1
cluster1661	snap_masked-277_59921_1_46602--0.3-mRNA-1	Zosma25g00430.1
cluster1662	snap_masked-2898_159359_32888_102873--0.3-mRNA-1	Zosma450g00010.1
cluster1663	snap_masked-311_182347--0.27-mRNA-1	Zosma1g01340.1
cluster1664	snap_masked-3413_52177--0.3-mRNA-1	Zosma36g00180.1
cluster1665	snap_masked-3493_40208--0.9-mRNA-1	Zosma92g00920.1
cluster1666	snap_masked-3620_61745--0.13-mRNA-1	Zosma16g01350.1
cluster1667	snap_masked-3706_26801--0.3-mRNA-1	Zosma317g00190.1
cluster1668	snap_masked-3745_142095_1_94574--0.7-mRNA-1	Zosma97g00510.1
cluster1669	snap_masked-3897_26109--0.3-mRNA-1	Zosma418g00150.1
cluster1670	snap_masked-4051_84811--0.15-mRNA-1	Zosma234g00010.1
cluster1671	snap_masked-4217_50114--0.8-mRNA-1	Zosma427g00170.1
cluster1672	snap_masked-4393_34376--0.2-mRNA-1	Zosma179g00310.1
cluster1673	snap_masked-4445_28408--0.4-mRNA-1	Zosma138g00110.1
cluster1674	snap_masked-4504_55647--0.6-mRNA-1	Zosma4g00620.1
cluster1675	snap_masked-4658_110112--0.38-mRNA-1	Zosma65g00790.1
cluster1676	snap_masked-4711_100990_58764_100990--0.6-mRNA-1	Zosma28g00080.1
cluster1677	snap_masked-4833_68234--0.6-mRNA-1	Zosma56g00180.1
cluster1678	snap_masked-4933_43300--0.12-mRNA-1	Zosma120g00440.1
cluster1679	snap_masked-5036_56452--0.2-mRNA-1	Zosma112g00010.1
cluster1680	snap_masked-5313_29521--0.3-mRNA-1	Zosma134g00050.1
cluster1681	snap_masked-5496_60230--0.24-mRNA-1	Zosma2g01540.1
cluster1682	snap_masked-5709_20979--0.7-mRNA-1	Zosma296g00110.1
cluster1683	snap_masked-5776_45211_21596_34688--0.6-mRNA-1	Zosma146g00520.1
cluster1684	snap_masked-5967_49837--0.7-mRNA-1	Zosma105g00060.1
cluster1685	snap_masked-6112_116843_1_97361--0.11-mRNA-1	Zosma279g00180.1
cluster1686	snap_masked-6292_62958--0.9-mRNA-1	Zosma192g00320.1
cluster1687	snap_masked-6304_30382--0.4-mRNA-1	Zosma15g01070.1
cluster1688	snap_masked-635_50044_1_46751--0.13-mRNA-1	Zosma27g00690.1
cluster1689	snap_masked-6375_41041_1_18156--0.1-mRNA-1	Zosma1077g00010.1
cluster1690	snap_masked-667_89432_72763_89432--0.1-mRNA-1	Zosma15g00400.1
cluster1691	snap_masked-706_190962_1_177056--0.27-mRNA-1	Zosma14g00560.1
cluster1692	snap_masked-7075_50179--0.12-mRNA-1	Zosma202g00390.1
cluster1693	snap_masked-72_224505_1_150602--0.24-mRNA-1	Zosma52g01340.1
cluster1694	snap_masked-7378_32301_19532_32301--0.2-mRNA-1	Zosma42g00390.1
cluster1695	snap_masked-7577_46321_1_24915--0.2-mRNA-1	Zosma730g00030.1
cluster1696	snap_masked-7662_46276--0.4-mRNA-1	Zosma47g00510.1
cluster1697	snap_masked-7739_16752--0.3-mRNA-1	Zosma78g00680.1
cluster1698	snap_masked-7866_36997_6485_36997--0.4-mRNA-1	Zosma28g00400.1
cluster1699	snap_masked-8118_116443--0.28-mRNA-1	Zosma30g01270.1
cluster1700	snap_masked-8304_32178--0.2-mRNA-1	Zosma5g01340.1
cluster1701	snap_masked-8600_26622--0.6-mRNA-1	Zosma34g00880.1
cluster1702	snap_masked-9051_47051--0.10-mRNA-1	Zosma123g00240.1
cluster1703	snap_masked-9440_27125--0.1-mRNA-1	Zosma6g02220.1
cluster1704	snap_masked-9563_26479--0.5-mRNA-1	Zosma216g00130.1
cluster1705	Zosma85g00090.1	maker-935_65019_25145_57513--0.16-mRNA-1
cluster1706	maker-12493_11640--0.5-mRNA-1	Zosma27g00370.1
cluster1707	maker-15702_9673--0.6-mRNA-1	Zosma83g00500.1
cluster1708	augustus_masked-2486_78861--0.9-mRNA-1	Zosma199g00030.1
cluster1709	maker-136_115808_28441_115808--0.33-mRNA-1	Zosma93g00950.1
cluster1710	maker-5723_67547--0.27-mRNA-1	Zosma5g02250.1
cluster1711	maker-2674_47535--0.16-mRNA-1	Zosma46g00410.1
cluster1712	augustus_masked-7514_26661--0.2-mRNA-1	Zosma42g01260.1
cluster1713	maker-2291_32969--0.12-mRNA-1	Zosma345g00170.1
cluster1714	maker-36_187026_1_22765--0.9-mRNA-1	Zosma78g00440.1
cluster1715	maker-9626_25758--0.6-mRNA-1	Zosma23g00780.1
cluster1716	snap_masked-10024_28142--0.14-mRNA-1	Zosma324g00110.1
cluster1717	maker-60_118688_1_22059--0.7-mRNA-1	Zosma180g00200.1
cluster1718	maker-4787_23464_1_14168--0.5-mRNA-1	Zosma116g00780.1
cluster1719	maker-15479_9241--0.6-mRNA-1	Zosma57g00100.1
cluster1720	maker-2921_48306--0.16-mRNA-1	Zosma171g00190.1
cluster1721	maker-4939_40746_9469_40746--0.5-mRNA-1	Zosma28g00140.1
cluster1722	maker-8989_16379--0.1-mRNA-1	Zosma29g00380.1
cluster1723	maker-5302_35388--0.11-mRNA-1	Zosma67g00190.1
cluster1724	maker-13541_18328--0.8-mRNA-1	Zosma86g00220.1
cluster1725	snap_masked-1549_131796--0.7-mRNA-1	Zosma270g00030.1
cluster1726	maker-14076_7777--0.2-mRNA-1	Zosma6g01440.1
cluster1727	maker-3609_41726--0.17-mRNA-1	Zosma474g00090.1
cluster1728	augustus_masked-1054_53977--0.4-mRNA-1	Zosma55g00070.1
cluster1729	maker-7281_44490_1_36746--0.7-mRNA-1	Zosma101g00680.1
cluster1730	maker-3364_81179_1_57893--0.17-mRNA-1	Zosma159g00540.1
cluster1731	maker-194_84037--0.34-mRNA-1	Zosma88g00410.1
cluster1732	maker-9518_13724--0.10-mRNA-1	Zosma99g00600.1
cluster1733	snap_masked-432_138350_77762_138350--0.10-mRNA-1	Zosma202g00040.1
cluster1734	snap_masked-6966_60051--0.19-mRNA-1	Zosma289g00070.1
cluster1735	maker-1135_160381_119041_160381--0.8-mRNA-1	Zosma27g00410.1
cluster1736	maker-125_171985_1_39689--0.7-mRNA-1	Zosma49g00730.1
cluster1737	augustus_masked-1324_75719--0.0-mRNA-1	Zosma432g00010.1
cluster1738	maker-4613_23976--0.2-mRNA-1	Zosma114g00770.1
cluster1739	maker-820_80779--0.20-mRNA-1	Zosma50g00870.1
cluster1740	snap_masked-7626_138923_20364_138923--0.38-mRNA-1	Zosma44g00780.1
cluster1741	augustus_masked-4351_24731--0.2-mRNA-1	Zosma214g00310.1
cluster1742	augustus_masked-72_224505_154349_224505--0.1-mRNA-1	Zosma80g00580.1
cluster1743	snap_masked-8682_46868--0.5-mRNA-1	Zosma278g00200.1
cluster1744	augustus_masked-6089_60651--0.5-mRNA-1	Zosma78g00620.1
cluster1745	snap_masked-1735_54061_1_45775--0.8-mRNA-1	Zosma99g00390.1
cluster1746	augustus_masked-7672_52255_25407_52255--0.4-mRNA-1	Zosma235g00090.1
cluster1747	augustus_masked-76_199814--0.4-mRNA-1	Zosma141g00150.1
cluster1748	augustus_masked-4910_94960_3523_94960--0.1-mRNA-1	Zosma350g00040.1
[truncated: 93 more columns]

## Sheet: TablsS7
Table S7. List of OGCZ orthologous groups that are conserved in H. ovalis and the best corresponding TAIR ID hit. Each protein ID is followed by InterProScan IDs of domains found or NA (no domain found).
Orthogroup ID	Name of best corresponding TAIR10 hit:InterPro IDs of all domains found	Zosteraceae genes:InterPro IDs of all domains found
cluster140	AT3G62950.1:IPR011905;IPR002109	augustus_masked-2621_63947_1_33637--0.0-mRNA-1:IPR002109;IPR011905	augustus_masked-4750_63544_2415_63544--0.1-mRNA-1:IPR002109;IPR011905	augustus_masked-8015_42829--0.0-mRNA-1:IPR002109	Zosma400g00080.1:IPR011905;IPR002109	snap_masked-1779_75063_1_67559--0.8-mRNA-1:NA
cluster309	AT1G07410.1:IPR001806;IPR005225	augustus_masked-1078_108019_1_55266--0.1-mRNA-1:IPR001806;IPR005225	augustus_masked-93_120850_53139_120850--0.1-mRNA-1:IPR001806;IPR005225	Zosma162g00330.1:IPR005225;IPR001806
cluster354	AT1G07410.1:IPR001806;IPR005225	augustus_masked-1482_112186--0.0-mRNA-1:IPR001806;IPR005225	maker-58_90075--0.26-mRNA-1:IPR005225;IPR001806	Zosma74g01060.1:IPR001806;IPR005225
cluster374	AT2G05100.1:IPR001344;IPR022796	augustus_masked-1846_45748_29833_45748--0.0-mRNA-1:IPR001344;IPR022796	augustus_masked-9754_33115--0.2-mRNA-1:IPR001344;IPR022796	Zosma137g00320.1:IPR001344;IPR022796
cluster426	AT5G60860.1:IPR005225;IPR001806;	augustus_masked-30_220209_1_185516--0.4-mRNA-1:IPR005225;IPR001806	maker-2738_62670_47911_62670--0.4-mRNA-1:IPR005225;IPR001806	Zosma107g00010.1:IPR005225;IPR001806
cluster440	AT5G42300.1:IPR000626	augustus_masked-3543_70361_31209_68380--0.0-mRNA-1:IPR000626	maker-397_84592_31364_84592--0.21-mRNA-1:IPR000626	Zosma29g00350.1:IPR000626
cluster492	AT1G64230.1:IPR023313;IPR000608	augustus_masked-5523_22970--0.0-mRNA-1:IPR023313;IPR000608	maker-6459_39630_10082_39630--0.15-mRNA-1:IPR023313;IPR000608	Zosma14g00730.1:IPR000608;IPR023313
cluster526	AT5G05340.1:IPR019794;IPR019793;IPR002016	augustus_masked-6844_18519--0.0-mRNA-1:IPR019793;IPR002016;IPR019794	Zosma538g00010.1:IPR019794;IPR019793;IPR002016	Zosma56g01410.1:IPR002016;IPR019793;IPR019794
cluster543	AT3G01340.1:IPR001680	augustus_masked-8005_23210--0.4-mRNA-1:IPR001680	Zosma89g00210.1:IPR001680	Zosma89g00220.1:IPR001680
cluster650	AT3G53940.1:IPR018108	maker-11724_10607--0.5-mRNA-1:IPR018108	maker-78_78152_41408_78152--0.17-mRNA-1:IPR018108	Zosma7g01250.1:IPR018108
cluster843	AT4G22330.1:IPR008901	maker-2522_80733--0.33-mRNA-1:IPR008901	maker-2805_117135--0.18-mRNA-1:IPR008901	Zosma93g00540.1:IPR008901
cluster844	AT1G51650.1:IPR006721	maker-2544_90690_13880_90690--0.18-mRNA-1:IPR006721	maker-887_82621--0.33-mRNA-1:IPR006721	Zosma85g00990.1:IPR006721
cluster848	AT1G09330.1:IPR008564	maker-2586_37267_1_32489--0.20-mRNA-1:IPR008564	maker-4261_39706--0.7-mRNA-1:IPR008564	Zosma17g00110.1:IPR008564
cluster893	AT2G28930.1:IPR017441;IPR008271;IPR001245	maker-3355_61375--0.12-mRNA-1:IPR008271;IPR017441;IPR001245	maker-3458_55470--0.21-mRNA-1:IPR017441;IPR001245;IPR008271	Zosma88g00240.1:IPR017441;IPR008271;IPR001245
cluster940	AT3G49720.1:NA	maker-4403_25760--0.16-mRNA-1:NA	maker-9285_17254--0.6-mRNA-1:NA	Zosma94g00470.1:NA
cluster947	AT1G34470.1:IPR008521	maker-4509_58635--0.24-mRNA-1:IPR008521	maker-5723_67547--0.25-mRNA-1:IPR008521	Zosma5g02180.1:IPR008521
cluster952	AT3G20670.1:IPR007125;IPR002119	Zosma75g00420.1:IPR007125;IPR002119	maker-785_111705--0.30-mRNA-1:IPR002119;IPR007125	maker-9044_46087--0.16-mRNA-1:IPR002119;IPR007125
cluster959	AT1G11360.4:IPR006016	maker-4860_79558--0.5-mRNA-1:IPR006016	Zosma39g00620.1:IPR006016	Zosma68g00510.1:IPR006016
cluster1047	AT2G40510.1:IPR000892	maker-8740_38695--0.8-mRNA-1:IPR000892	maker-938_194593_145226_178706--0.12-mRNA-1:IPR000892	Zosma196g00460.1:IPR000892
cluster1064	ATCG00790.1:IPR000114;IPR020798;IPR016180	snap_masked-124_71937_1_31140--0.14-mRNA-1:IPR016180;IPR000114;IPR020798	Zosma101g00550.1:IPR016180;IPR020798;IPR000114	snap_masked-14137_14201--0.0-mRNA-1:IPR016180
cluster1068	ATCG00190.1:IPR007645;IPR007644;IPR015712;IPR007120;IPR007642;IPR007121;IPR007641	snap_masked-18397_13496--0.12-mRNA-1:IPR007642;IPR015712;IPR007120;IPR007645;IPR007644;IPR015712;IPR007641	Zosma12704g00010.1:IPR007645;IPR007642;IPR019462;IPR015712	Zosma13293g00010.1:IPR007644;IPR015712
cluster1070	AT3G22370.1:IPR002680	snap_masked-248_100197--0.9-mRNA-1:IPR002680	snap_masked-4263_39577--0.5-mRNA-1:IPR002680	Zosma120g00200.1:IPR002680
cluster1148	AT1G29670.1:IPR001087	augustus_masked-13325_32402--0.3-mRNA-1:NA	Zosma76g00120.1:NA
cluster1181	AT3G48730.1:IPR005814;IPR004639	augustus_masked-2132_68315--0.1-mRNA-1:IPR005814	Zosma89g00510.1:IPR005814
cluster1201	AT1G10130.1:IPR004014;IPR008250;IPR018303;IPR023214;IPR001757;IPR005782;IPR006068	augustus_masked-2889_56997--0.1-mRNA-1:IPR023214	Zosma153g00380.1:IPR023214
cluster1223	AT3G50760.1:IPR002495	augustus_masked-4046_33242_4129_33242--0.0-mRNA-1:IPR002495	Zosma9g01240.1:IPR002495
cluster1225	AT4G18910.1:IPR022357;IPR000425	augustus_masked-4103_51869--0.0-mRNA-1:IPR022357;IPR000425	Zosma84g00450.1:IPR000425;IPR022357
cluster1261	AT4G40030.2:IPR000164;IPR007125	augustus_masked-61_146550_1_141110--0.4-mRNA-1:IPR007125;IPR000164	Zosma20g01380.1:IPR007125;IPR000164
cluster1263	AT5G60860.1:IPR005225;IPR001806	augustus_masked-6312_65200_1_31585--0.3-mRNA-1:IPR001806;IPR005225	Zosma52g00190.1:IPR005225;IPR001806
cluster1265	AT1G61250.1:IPR007273	augustus_masked-6574_36340--0.2-mRNA-1:IPR007273	Zosma43g00850.1:IPR007273
cluster1279	AT1G69530.2:IPR009009;IPR007117	augustus_masked-813_45992--0.0-mRNA-1:IPR009009;IPR007117	Zosma31g00880.1:IPR009009;IPR007117
cluster1297	AT3G48890.1:IPR001199	maker-102_151265_1_139103--0.33-mRNA-1:IPR001199	Zosma43g00050.1:IPR001199
cluster1311	AT2G28520.1:IPR002490	maker-11188_50678--0.26-mRNA-1:IPR002490	Zosma75g00200.1:IPR002490
cluster1320	AT5G63000.1:NA	maker-11770_30287--0.7-mRNA-1:NA	Zosma113g00120.1:NA
cluster1368	ATCG00160.1:IPR005706;IPR018130;IPR001865	maker-158_104160--0.54-mRNA-1:IPR005706;IPR001865;IPR018130	Zosma10306g00010.1:IPR005706;IPR001865;IPR018130
cluster1390	AT5G60860.1:IPR005225;IPR001806	maker-1871_74674--0.11-mRNA-1:IPR001806;IPR005225	Zosma425g00200.1:IPR001806;IPR005225
cluster1399	AT1G03000.1:IPR003959;IPR003960	maker-209_111827--0.36-mRNA-1:IPR003959;IPR003960	Zosma7g01650.1:IPR003959;IPR003960
cluster1431	AT5G65010.2:IPR006426;IPR017932;IPR001962	maker-2743_86019--0.7-mRNA-1:IPR017932	Zosma78g00030.1:IPR017932
cluster1432	AT5G13870.1:IPR010713;IPR000757;IPR008263	maker-2749_131588_1_48244--0.26-mRNA-1:IPR000757;IPR010713;IPR008263	Zosma36g00640.1:IPR010713;IPR000757;IPR008263
cluster1439	AT4G34050.1:IPR002935	maker-2958_128508_1_111063--0.20-mRNA-1:IPR002935	Zosma251g00290.1:IPR002935
cluster1440	AT1G08260.1:IPR006134;IPR006133;IPR013697	maker-297_103380_1_91213--0.21-mRNA-1:NA	Zosma2g01950.1:NA
cluster1464	AT5G59240.1:IPR001047;IPR018283;IPR022309	maker-3638_48604--0.12-mRNA-1:IPR001047;IPR022309;IPR018283	Zosma730g00020.1:IPR018283;IPR001047;IPR022309
cluster1465	AT1G27695.1:NA	maker-3771_44351_1_34828--0.17-mRNA-1:NA	Zosma86g00200.1:NA
cluster1494	AT3G25040.1:IPR000133	maker-4509_58635--0.20-mRNA-1:IPR000133	Zosma5g02170.1:IPR000133
cluster1507	AT1G11200.1:IPR005178	maker-501_52239_25447_34351--0.2-mRNA-1:IPR005178	Zosma33g01210.1:IPR005178
cluster1540	AT3G60740.1:IPR022577	maker-6276_57464--0.13-mRNA-1:NA	Zosma2g01160.1:NA
cluster1541	AT2G18060.1:IPR003441	maker-6287_21133--0.16-mRNA-1:IPR003441	Zosma34g00400.1:IPR003441
cluster1549	AT2G25620.1:IPR000222;IPR001932;IPR015655	maker-6550_37374--0.9-mRNA-1:IPR000222;IPR001932;IPR015655	Zosma208g00330.1:IPR015655;IPR000222;IPR001932
cluster1550	AT5G45670.1:IPR001087	maker-6601_62400--0.12-mRNA-1:IPR001087	Zosma76g00130.1:IPR001087
cluster1553	AT3G61060.1:IPR025886	maker-6746_83291--0.29-mRNA-1:IPR025886	Zosma17g00570.1:IPR025886
cluster1557	AT1G66410.1:IPR011992;IPR018247	maker-7007_34864--0.9-mRNA-1:IPR018247;IPR011992	Zosma109g00010.1:IPR018247;IPR011992
cluster1592	AT1G77450.1:IPR003441	maker-8669_15086--0.10-mRNA-1:IPR003441	Zosma18g01070.1:IPR003441
cluster1605	AT3G55500.1:IPR009009;IPR007117	maker-938_194593_57964_145215--0.24-mRNA-1:IPR009009;IPR007117	Zosma196g00420.1:IPR009009;IPR007117
cluster1614	AT3G18165.1:IPR008409	maker-972_125226_1_113316--0.25-mRNA-1:IPR008409	Zosma145g00110.1:IPR008409
cluster1627	AT2G36850.1:IPR026899;IPR003440	snap_masked-1039_79618_20292_79618--0.7-mRNA-1:IPR003440	Zosma277g00210.1:IPR003440
cluster1689	AT4G11420.1:IPR000717;IPR027512	snap_masked-6375_41041_1_18156--0.1-mRNA-1:IPR001847;IPR027512	Zosma1077g00010.1:NA
cluster1690	AT1G63850.1:NA	snap_masked-667_89432_72763_89432--0.1-mRNA-1:NA	Zosma15g00400.1:NA
